# Supplementary material for: Mucin CYS domain stiffens the mucus gel hindering bacteria and spermatozoa
Source: Sci Rep. 2019 Nov 18;9:16993. doi: 10.1038/s41598-019-53547-x (PMC6861317; doi:10.1038/s41598-019-53547-x)
Supplement: Supplementary file 5 — Online Resource 7 [file 41598_2019_53547_MOESM5_ESM.xlsx]

## Sheet: MSD 200 nm
Wild-type
	Experiment ID
		t(s)	0.05	0.1	0.15	0.2	0.25	0.3	0.35	0.4	0.45	0.5	0.55	0.6	0.65	0.7	0.75	0.8	0.85	0.9	0.95	1	1.05	1.1	1.15	1.2	1.25	1.3	1.35	1.4	1.45	1.5	1.55	1.6	1.65	1.7	1.75	1.8	1.85	1.9	1.95	2
	1		0.172893	0.36797	0.549834	0.720736	0.882889	1.03784	1.17457	1.31203	1.46198	1.62522	1.74545	1.87373	1.99805	2.07936	2.1645	2.24246	2.30101	2.37568	2.4877	2.5883	2.72354	2.85982	2.79852	2.83709	3.06695	3.19723	3.29614	3.47074	3.54261	3.71621	3.7793	3.79641	3.85074	3.94987	3.94969	3.88535	3.81339	3.93401	4.12899	4.21863
	2		0.0975412	0.235775	0.366612	0.490117	0.607522	0.749858	0.875501	0.996072	1.12017	1.21808	1.34128	1.46361	1.57189	1.61766	1.73913	1.84595	1.9915	2.11792	2.18647	2.26321	2.36885	2.50786	2.65259	2.75874	2.81657	2.87297	3.0298	3.07865	3.15623	3.19618	3.22501	3.34836	3.44698	3.60468	3.74995	3.69801	3.80864	3.82772	3.93122	3.89139
	3		0.128972	0.297015	0.466492	0.641735	0.827049	0.991186	1.16644	1.34253	1.49785	1.66021	1.8476	2.00633	2.19124	2.34682	2.48732	2.62	2.71807	2.79987	2.9074	2.97496	3.08851	3.24992	3.44357	3.65613	3.90604	3.99162	4.20566	4.46036	4.46433	4.60044	4.6745	4.92137	5.10389	4.98473	5.06775	5.0701	5.12981	5.26162	5.3786	5.30693
	4		0.0657108	0.145782	0.227579	0.306164	0.404092	0.491247	0.566168	0.631853	0.690913	0.722022	0.769172	0.840785	0.883729	0.940159	1.01785	1.06456	1.13299	1.19768	1.25211	1.30844	1.36811	1.38957	1.44718	1.47387	1.53226	1.62467	1.64129	1.7074	1.80086	1.79167	1.88044	1.99345	2.03195	2.01376	2.08939	2.19564	2.17582	2.25017	2.35612	2.19202
	5		0.110453	0.261947	0.412209	0.55405	0.6844	0.812435	0.949855	1.08848	1.21007	1.32084	1.41345	1.50576	1.59967	1.70584	1.81568	1.92472	1.97832	2.08637	2.20526	2.36512	2.44131	2.4491	2.485	2.5581	2.61768	2.62798	2.64903	2.68599	2.70395	2.76402	2.76724	2.81679	2.71805	2.74751	2.75739	2.75419	2.86249	2.96436	3.00943	3.08439
	AVERAGE	WT	0.115114	0.261698	0.404545	0.54256	0.68119	0.816514	0.946506	1.07419	1.1962	1.30927	1.42339	1.53804	1.64892	1.73797	1.8449	1.93954	2.02438	2.1155	2.20779	2.30001	2.39806	2.49125	2.56537	2.65679	2.7879	2.86289	2.96439	3.08063	3.1336	3.21371	3.2653	3.37528	3.43032	3.46011	3.52283	3.52066	3.55803	3.64758	3.76087	3.73867
Transgenic			0.0396916	0.0816235	0.120167	0.158389	0.189854	0.217804	0.250046	0.287465	0.325162	0.37957	0.423827	0.454072	0.502463	0.533679	0.550204	0.576488	0.582133	0.587219	0.608602	0.617954	0.641515	0.694116	0.72284	0.782724	0.856525	0.862305	0.936098	1.01209	0.987351	1.04884	1.0509	1.09429	1.16626	1.13853	1.14687	1.10774	1.11723	1.13349	1.15321	1.17615
	Experiment ID
		t(s)	0.05	0.1	0.15	0.2	0.25	0.3	0.35	0.4	0.45	0.5	0.55	0.6	0.65	0.7	0.75	0.8	0.85	0.9	0.95	1	1.05	1.1	1.15	1.2	1.25	1.3	1.35	1.4	1.45	1.5	1.55	1.6	1.65	1.7	1.75	1.8	1.85	1.9	1.95	2
	1		0.108649	0.230862	0.339488	0.459735	0.548079	0.653278	0.749695	0.828462	0.924629	1.01652	1.09206	1.16254	1.24732	1.30296	1.31522	1.32076	1.36784	1.4413	1.48214	1.48422	1.5256	1.56194	1.57438	1.5899	1.58123	1.61288	1.59323	1.68651	1.74952	1.76888	1.81165	1.8726	1.90599	1.93293	1.89474	1.88314	1.86766	1.80089	1.87249	1.94225
	2		0.0839804	0.168642	0.248052	0.325321	0.400313	0.450344	0.536377	0.612156	0.675561	0.732602	0.770768	0.825378	0.903924	0.972744	1.00078	1.04378	1.0978	1.14784	1.20061	1.23326	1.2664	1.31566	1.36488	1.35982	1.4231	1.4264	1.49042	1.48305	1.54262	1.53081	1.59534	1.60929	1.63231	1.74399	1.75334	1.78461	1.86468	1.93422	1.93539	1.92343
	3		0.0733088	0.116477	0.173959	0.222363	0.269046	0.299945	0.349701	0.392667	0.429637	0.473777	0.512425	0.565732	0.604683	0.634146	0.64754	0.674152	0.726241	0.724798	0.739852	0.744138	0.771874	0.814484	0.820551	0.832762	0.865684	0.87481	0.88636	0.907165	0.909054	0.886089	0.86101	0.893635	0.912117	0.925057	0.96221	0.982721	1.02724	0.991158	0.97586	0.978046
	4		0.109439	0.155398	0.201482	0.274163	0.316412	0.360328	0.409167	0.437765	0.477315	0.534886	0.6048	0.633665	0.641993	0.704422	0.744119	0.791123	0.815704	0.864816	0.891496	0.955886	1.00443	1.04982	1.05581	1.13199	1.17426	1.22748	1.25982	1.2919	1.32285	1.36286	1.37719	1.38699	1.47708	1.53509	1.53572	1.58815	1.7031	1.74413	1.87379	2.04893
	5		0.10492	0.224919	0.34313	0.450948	0.55047	0.651373	0.750285	0.84517	0.936175	1.01146	1.07875	1.15009	1.24603	1.33188	1.39195	1.44915	1.50659	1.55889	1.61509	1.69992	1.73495	1.82645	1.89544	1.97672	2.0458	2.1028	2.14098	2.22256	2.25791	2.34304	2.39563	2.41773	2.39724	2.31924	2.30278	2.3379	2.35674	2.40039	2.42283	2.44591
	AVERAGE	Tg	0.0960594	0.17926	0.261222	0.346506	0.416864	0.483054	0.559045	0.623244	0.688664	0.75385	0.81176	0.867482	0.928789	0.989231	1.01992	1.05579	1.10284	1.14753	1.18584	1.22349	1.26065	1.31367	1.34221	1.37824	1.41801	1.44887	1.47416	1.51824	1.55639	1.57834	1.60817	1.63605	1.66495	1.69126	1.68976	1.7153	1.76388	1.77416	1.81607	1.86771
		SD	0.016428	0.0484028	0.0777682	0.105857	0.129694	0.16353	0.186897	0.211576	0.239205	0.256026	0.266442	0.280369	0.312256	0.325311	0.331931	0.331956	0.338209	0.358522	0.373434	0.386152	0.387215	0.40106	0.42268	0.43632	0.443076	0.456507	0.461123	0.487407	0.500799	0.535951	0.564196	0.565885	0.547146	0.516479	0.493689	0.493317	0.479258	0.508059	0.523179	0.540212

## Sheet: Deff 200 nm
Wild-type
	Experiment ID
		MSD at 1s (µm²)	Deff at t=1s (µm²/s)
	1	2.5883	0.647076
	2	2.26321	0.565802
	3	2.97496	0.743739
	4	1.30844	0.32711
	5	2.36512	0.591281
		AVERAGE	0.575002
Transgenic
	1	1.48422	0.371056
	2	1.23326	0.308315
	3	0.744138	0.186035
	4	0.955886	0.238972
	5	1.69992	0.42498
		AVERAGE	0.305871

## Sheet: MSD 1 µm
Wild-type
	Experiment ID
		t(s)	0.02	0.04	0.06	0.08	0.1	0.12	0.14	0.16	0.18	0.2	0.22	0.24	0.26	0.28	0.3	0.32	0.34	0.36	0.38	0.4	0.42	0.44	0.46	0.48	0.5	0.52	0.54	0.56	0.58	0.6	0.62	0.64	0.66	0.68	0.7	0.72	0.74	0.76	0.78	0.8	0.82	0.84	0.86	0.88	0.9	0.92	0.94
	1		0.0260797	0.0359686	0.0501811	0.0544873	0.0624511	0.0629374	0.0741272	0.0850145	0.0960061	0.101967	0.108518	0.111083	0.116383	0.133321	0.142289	0.147064	0.145985	0.161287	0.177581	0.190049	0.190069	0.215004	0.210914	0.222816	0.264848	0.244181	0.260544	0.286106	0.322261	0.308807	0.287972	0.289506	0.290598	0.296995	0.320497	0.299267	0.338684	0.361759	0.387387	0.364529	0.397145	0.402476	0.397393	0.408414	0.431995	0.418986	0.430242
	2		0.0440774	0.0448533	0.0519638	0.0512554	0.0619876	0.0733923	0.0899258	0.104196	0.114718	0.123369	0.134467	0.151466	0.164259	0.179368	0.193189	0.219072	0.213014	0.229003	0.249008	0.253322	0.267619	0.284071	0.29672	0.307004	0.329026	0.332986	0.34901	0.365966	0.377185	0.390051	0.392477	0.411221	0.418241	0.440437	0.461169	0.460836	0.497024	0.506702	0.543514	0.537192	0.56259	0.576829	0.579518	0.627262	0.637876	0.650534	0.661126
	3		0.106836	0.120321	0.132003	0.157885	0.172475	0.205366	0.211623	0.25869	0.260397	0.280595	0.296448	0.30594	0.347669	0.358185	0.365615	0.338239	0.371622	0.390932	0.419351	0.446601	0.45872	0.478337	0.461772	0.493273	0.51772	0.525956	0.542017	0.572348	0.589322	0.621418	0.646202	0.613591	0.615456	0.63952	0.68477	0.718878	0.749144	0.726941	0.758118	0.758107	0.801817	0.836325	0.853128	0.873273	0.863013	0.855576	0.882966
	AVERAGE	WT	0.0589978	0.0670477	0.0780493	0.0878758	0.0989713	0.113899	0.125225	0.1493	0.15704	0.168643	0.179811	0.189496	0.209437	0.223625	0.233698	0.234792	0.24354	0.260407	0.28198	0.296657	0.305469	0.325804	0.323135	0.341031	0.370531	0.367707	0.383857	0.40814	0.429589	0.440092	0.442217	0.438106	0.441432	0.458984	0.488812	0.492994	0.528284	0.531801	0.563007	0.553276	0.587184	0.60521	0.610013	0.636316	0.644295	0.641698	0.658111
		SD	0.0423955	0.0463496	0.0467338	0.060651	0.0636565	0.0793855	0.0752385	0.0952187	0.0899971	0.0975417	0.10184	0.102845	0.122082	0.118785	0.117045	0.0965517	0.115874	0.118	0.124212	0.133653	0.138267	0.136537	0.127498	0.138402	0.131446	0.144061	0.143936	0.147708	0.141032	0.162202	0.184222	0.163707	0.163666	0.172014	0.183703	0.211646	0.207007	0.18388	0.186132	0.197281	0.203454	0.218313	0.229393	0.232562	0.215581	0.218429	0.226377
Transgenic
	Experiment ID
		t(s)	0.02	0.04	0.06	0.08	0.1	0.12	0.14	0.16	0.18	0.2	0.22	0.24	0.26	0.28	0.3	0.32	0.34	0.36	0.38	0.4	0.42	0.44	0.46	0.48	0.5	0.52	0.54	0.56	0.58	0.6	0.62	0.64	0.66	0.68	0.7	0.72	0.74	0.76	0.78	0.8	0.82	0.84	0.86	0.88	0.9	0.92	0.94
	1		0.0297297	0.0318009	0.026813	0.0404734	0.0402598	0.0537229	0.0529418	0.0694088	0.0617148	0.0797936	0.0678662	0.0770702	0.0960207	0.0907409	0.0940679	0.119063	0.112689	0.113834	0.11986	0.139125	0.145898	0.144712	0.138246	0.144476	0.150879	0.162784	0.155087	0.164759	0.172054	0.191701	0.192909	0.238629	0.249142	0.237253	0.241441	0.244251	0.248923	0.262562	0.297764	0.294591	0.255939	0.27362	0.300822	0.294961	0.287606	0.287581	0.308131
	2		0.105695	0.106757	0.08894	0.0967753	0.09469	0.116426	0.0815571	0.0982469	0.0889879	0.0957691	0.105207	0.111779	0.123932	0.130006	0.130811	0.129487	0.154794	0.14274	0.160526	0.150995	0.161353	0.158597	0.171491	0.180004	0.178862	0.1906	0.195708	0.194398	0.210812	0.215228	0.207298	0.211194	0.220981	0.237855	0.241515	0.221921	0.222098	0.236693	0.261366	0.265922	0.266147	0.276272	0.273577	0.271813	0.272478	0.290516	0.298432
	3		0.0726882	0.0755808	0.0734595	0.101879	0.115026	0.0687066	0.0883508	0.0852389	0.0845093	0.0815448	0.0793611	0.0809025	0.0926151	0.0912309	0.09148	0.0952493	0.101092	0.107582	0.111983	0.119959	0.12194	0.126361	0.129117	0.128054	0.138328	0.139137	0.145317	0.165172	0.144356	0.162093	0.161866	0.172395	0.169181	0.175741	0.176852	0.173265	0.182455	0.182373	0.183784	0.185394	0.188198	0.202867	0.210432	0.21986	0.207102	0.219064	0.220176
	AVERAGE	Tg	0.0693711	0.0713794	0.0630708	0.0797092	0.0833252	0.0796186	0.0742832	0.0842982	0.078404	0.0857025	0.0841448	0.0899173	0.104189	0.103993	0.105453	0.114599	0.122858	0.121385	0.13079	0.136693	0.143064	0.143223	0.146285	0.150844	0.156023	0.164174	0.165371	0.174776	0.17574	0.189674	0.187358	0.207406	0.213101	0.21695	0.219936	0.213145	0.217825	0.227209	0.247638	0.248636	0.236761	0.25092	0.26161	0.262212	0.255729	0.26572	0.27558
		SD	0.0380913	0.0376541	0.0323401	0.0340749	0.038657	0.032745	0.0187918	0.0144421	0.0146257	0.00876178	0.0191246	0.0190298	0.017182	0.0225296	0.0219989	0.0175496	0.0282582	0.018756	0.0260519	0.0156603	0.0198591	0.0161692	0.0223014	0.0265542	0.0207509	0.0257597	0.0267231	0.0169944	0.0333811	0.0266254	0.0232194	0.0332791	0.0405585	0.0356891	0.0373121	0.0362974	0.0334393	0.0409271	0.0582172	0.0566136	0.0423654	0.041636	0.0463678	0.0384601	0.0427857	0.040432	0.0482251
[truncated: 53 more columns]

## Sheet: Deff 1 µm
Wild-type
	Experiment ID	MSD at 1s (µm²)	Deff at t=1s (µm²/s)
	1	0.519722	0.129931
	2	0.749661	0.187415
	3	0.904068	0.226017
		AVERAGE	0.181121
Transgenic
	1	0.315865	0.0789662
	2	0.30269	0.0756724
	3	0.254898	0.0637246
		AVERAGE	0.0727877

## Sheet: MSD x R
	Wild-type				Transgenic
	MSD 200 nm	MSD x R 200nm	MSD 1µm	MSD x R 1 µm	MSD 200 nm	MSD x R 200nm	MSD 1µm	MSD x R 1 µm
	0.115114	0.0374121	0.0589978	0.0589978	0.0960594	0.0192119	0.0693711	0.0693711
	0.261698	0.0523396	0.0670477	0.0670477	0.17926	0.0358519	0.0713794	0.0713794
	0.404545	0.0809091	0.0780493	0.0780493	0.261222	0.0522445	0.0630708	0.0630708
	0.54256	0.108512	0.0878758	0.0878758	0.346506	0.0693012	0.0797092	0.0797092
	0.68119	0.136238	0.0989713	0.0989713	0.416864	0.0833728	0.0833252	0.0833252
	0.816514	0.163303	0.113899	0.113899	0.483054	0.0966107	0.0796186	0.0796186
	0.946506	0.189301	0.125225	0.125225	0.559045	0.111809	0.0742832	0.0742832
	1.07419	0.214839	0.1493	0.1493	0.623244	0.124649	0.0842982	0.0842982
	1.1962	0.23924	0.15704	0.15704	0.688664	0.137733	0.078404	0.078404
	1.30927	0.261855	0.168643	0.168643	0.75385	0.15077	0.0857025	0.0857025
	1.42339	0.284678	0.179811	0.179811	0.81176	0.162352	0.0841448	0.0841448
	1.53804	0.307609	0.189496	0.189496	0.867482	0.173496	0.0899173	0.0899173
	1.64892	0.329783	0.209437	0.209437	0.928789	0.185758	0.104189	0.104189
	1.73797	0.347594	0.223625	0.223625	0.989231	0.197846	0.103993	0.103993
	1.8449	0.368979	0.233698	0.233698	1.01992	0.203985	0.105453	0.105453
	1.93954	0.387907	0.234792	0.234792	1.05579	0.211159	0.114599	0.114599
	2.02438	0.404875	0.24354	0.24354	1.10284	0.220567	0.122858	0.122858
	2.1155	0.423101	0.260407	0.260407	1.14753	0.229506	0.121385	0.121385
	2.20779	0.441558	0.28198	0.28198	1.18584	0.237167	0.13079	0.13079
	2.30001	0.460001	0.296657	0.296657	1.22349	0.244697	0.136693	0.136693
	2.39806	0.479613	0.305469	0.305469	1.26065	0.25213	0.143064	0.143064
	2.49125	0.49825	0.325804	0.325804	1.31367	0.262734	0.143223	0.143223
	2.56537	0.513074	0.323135	0.323135	1.34221	0.268442	0.146285	0.146285
	2.65679	0.531357	0.341031	0.341031	1.37824	0.275647	0.150844	0.150844
	2.7879	0.55758	0.370531	0.370531	1.41801	0.283603	0.156023	0.156023
	2.86289	0.572579	0.367707	0.367707	1.44887	0.289775	0.164174	0.164174
	2.96439	0.592877	0.383857	0.383857	1.47416	0.294833	0.165371	0.165371
	3.08063	0.616126	0.40814	0.40814	1.51824	0.303648	0.174776	0.174776
	3.1336	0.626719	0.429589	0.429589	1.55639	0.311278	0.17574	0.17574
	3.21371	0.642741	0.440092	0.440092	1.57834	0.315667	0.189674	0.189674
	3.2653	0.653059	0.442217	0.442217	1.60817	0.321633	0.187358	0.187358
	3.37528	0.675055	0.438106	0.438106	1.63605	0.32721	0.207406	0.207406
	3.43032	0.686064	0.441432	0.441432	1.66495	0.33299	0.213101	0.213101
	3.46011	0.692022	0.458984	0.458984	1.69126	0.338252	0.21695	0.21695
	3.52283	0.704567	0.488812	0.488812	1.68976	0.337952	0.219936	0.219936
	3.52066	0.704131	0.492994	0.492994	1.7153	0.343061	0.213145	0.213145
	3.55803	0.711606	0.528284	0.528284	1.76388	0.352776	0.217825	0.217825
	3.64758	0.729515	0.531801	0.531801	1.77416	0.354832	0.227209	0.227209
	3.76087	0.752174	0.563007	0.563007	1.81607	0.363215	0.247638	0.247638
	3.73867	0.747734	0.553276	0.553276	1.86771	0.373543	0.248636	0.248636
			0.587184	0.587184			0.236761	0.236761
			0.60521	0.60521			0.25092	0.25092
			0.610013	0.610013			0.26161	0.26161
			0.636316	0.636316			0.262212	0.262212
			0.644295	0.644295			0.255729	0.255729
			0.641698	0.641698			0.26572	0.26572
			0.658111	0.658111			0.27558	0.27558
			0.679042	0.679042			0.28604	0.28604
			0.710789	0.710789			0.294146	0.294146
			0.724484	0.724484			0.291151	0.291151
			0.72917	0.72917			0.302593	0.302593
			0.757576	0.757576			0.302749	0.302749
			0.746734	0.746734			0.304533	0.304533
			0.747446	0.747446			0.300427	0.300427
			0.756672	0.756672			0.304635	0.304635
			0.792522	0.792522			0.308249	0.308249
			0.829217	0.829217			0.319155	0.319155
			0.881119	0.881119			0.326716	0.326716
			0.897778	0.897778			0.339701	0.339701
			0.91286	0.91286			0.353075	0.353075
			0.927307	0.927307			0.349473	0.349473
			0.950634	0.950634			0.349806	0.349806
			0.93891	0.93891			0.374965	0.374965
			0.960203	0.960203			0.377127	0.377127
			0.967224	0.967224			0.380575	0.380575
			0.982104	0.982104			0.396221	0.396221
			0.995215	0.995215			0.394169	0.394169
			1.00717	1.00717			0.394864	0.394864
			1.01556	1.01556			0.408457	0.408457
			1.00804	1.00804			0.412781	0.412781
			0.993005	0.993005			0.401429	0.401429
			1.00452	1.00452			0.410486	0.410486
			1.03948	1.03948			0.406935	0.406935
			1.09817	1.09817			0.422331	0.422331
			1.12664	1.12664			0.432631	0.432631
			1.11665	1.11665			0.452268	0.452268
			1.13087	1.13087			0.4664	0.4664
			1.16599	1.16599			0.473846	0.473846
			1.19031	1.19031			0.48099	0.48099
			1.21669	1.21669			0.484647	0.484647
			1.23115	1.23115			0.487966	0.487966
			1.20207	1.20207			0.465167	0.465167
			1.21612	1.21612			0.461168	0.461168
			1.23523	1.23523			0.464216	0.464216
			1.27435	1.27435			0.471258	0.471258
			1.3119	1.3119			0.485764	0.485764
			1.36919	1.36919			0.488132	0.488132
			1.3632	1.3632			0.495539	0.495539
			1.40054	1.40054			0.498007	0.498007
			1.42643	1.42643			0.503479	0.503479
			1.43583	1.43583			0.520258	0.520258
			1.47718	1.47718			0.532306	0.532306
			1.52562	1.52562			0.554984	0.554984
			1.50715	1.50715			0.572426	0.572426
			1.54076	1.54076			0.583075	0.583075
			1.55814	1.55814			0.590639	0.590639
			1.57468	1.57468			0.598252	0.598252
			1.58684	1.58684			0.606733	0.606733
			1.56878	1.56878			0.560343	0.560343
			1.58191	1.58191			0.560938	0.560938

## Sheet: Obstruction scaling model
																																															Number of pore by size range
																																															0-50	50-100	100-150
MSD at 1s (px²)						MSD at 1s (µm²)						Deff at 1s (µm²/s)						ln(D0/Dg)						rg(m)						rg(nm)						pore size (nm)										WT	6	1044	1800
	WT	Tg					WT	Tg					WT	Tg					WT	Tg					WT	Tg					WT	Tg					WT	Tg					Pore size (nm)			Tg	33	1735	1610
	0.0822003	0.0301839					0.00145495	0.000534254					2.25993	2.2661					0.00444706	0.00171745					1.37161e-06	2.20925e-06					1371.61	2209.25					2743.23	4418.5					WT	Tg
	0.229479	0.0325046					0.00406177	0.000575331					2.25931	2.26201					0.00472103	0.00352568					1.33112e-06	1.54088e-06					1331.12	1540.88					2662.24	3081.76				AVERAGE	148.229	117.775			Percentage of pore by size range
	0.328253	0.0809796					0.00581007	0.00143334					2.25524	2.22243					0.0065222	0.0211776					1.13198e-06	6.26639e-07					1131.98	626.639					2263.95	1253.28									0-50	50-100	100-150
	0.424508	0.088647					0.0075138	0.00156905					2.25291	2.21931					0.00755923	0.0225835					1.05122e-06	6.0671e-07					1051.22	606.71					2102.44	1213.42								WT	0.151477	26.357	45.4431
	0.427141	0.104256					0.0075604	0.00184534					2.25209	2.20381					0.00792169	0.0295933					1.02681e-06	5.29563e-07					1026.81	529.563					2053.61	1059.13								Tg	0.82769	43.5164	40.3812
	0.47047	0.111222					0.00832732	0.00196863					2.24266	2.16877					0.0121163	0.0456188					8.29585e-07	4.25842e-07					829.585	425.842					1659.17	851.684
	0.491874	0.114683					0.00870617	0.0020299					2.2391	2.15332					0.0137054	0.0527675					7.79802e-07	3.95701e-07					779.802	395.701					1559.6	791.402			> summary(data)
	0.500044	0.135963					0.00885078	0.00240655					2.23716	2.1414					0.0145747	0.0583193					7.56082e-07	3.76225e-07					756.082	376.225					1512.16	752.45			A B
	0.53806	0.155514					0.00952367	0.00275259					2.22925	2.13387					0.0181143	0.0618439					6.7784e-07	3.65246e-07					677.84	365.246					1355.68	730.491			Min. : 47.0 Min. : 46.0
	0.576983	0.180471					0.0102126	0.00319433					2.22372	2.10267					0.0205992	0.0765736					6.35426e-07	3.27887e-07					635.426	327.887					1270.85	655.774			1st Qu.: 99.0 1st Qu.: 83.0
	0.587174	0.192162					0.010393	0.00340127					2.19942	2.08755					0.0315868	0.0837903					5.12467e-07	3.13295e-07					512.467	313.295					1024.93	626.59			Median : 123.0 Median : 105.0
	0.629167	0.193201					0.0111363	0.00341966					2.1946	2.07708					0.0337808	0.0888162					4.9543e-07	3.04201e-07					495.43	304.201					990.861	608.402			Mean : 148.2 Mean : 117.8
	0.641505	0.224671					0.0113546	0.00397667					2.1889	2.03408					0.0363807	0.109739					4.77272e-07	2.73319e-07					477.272	273.319					954.545	546.637			3rd Qu.: 158.0 3rd Qu.: 131.5
	0.73343	0.232181					0.0129817	0.00410961					2.17709	2.03258					0.0417889	0.110476					4.45085e-07	2.72393e-07					445.085	272.393					890.17	544.786			Max. :2743.0 Max. :4419.0
	0.761225	0.232737					0.0134737	0.00411944					2.17461	2.00752					0.0429307	0.122878					4.3908e-07	2.581e-07					439.08	258.1					878.159	516.2			NA's :56
	0.804789	0.24627					0.0142448	0.00435899					2.17157	1.98257					0.0443292	0.135388					4.32042e-07	2.45721e-07					432.042	245.721					864.085	491.442			> t.test(A,B)
	0.960613	0.255144					0.0170028	0.00451605					2.16989	1.97541					0.0451041	0.139002					4.28285e-07	2.4246e-07					428.285	242.46					856.569	484.92
	0.968358	0.258019					0.0171399	0.00456693					2.16714	1.96262					0.0463708	0.145499					4.22346e-07	2.36906e-07					422.346	236.906					844.693	473.811			Welch Two Sample t-test
	0.997577	0.277376					0.0176571	0.00490956					2.14812	1.94916					0.0551857	0.152382					3.86857e-07	2.31414e-07					386.857	231.414					773.714	462.827
	1.02248	0.283299					0.0180979	0.0050144					2.14485	1.93088					0.0567088	0.161806					3.81579e-07	2.2447e-07					381.579	224.47					763.158	448.941			data: A and B
	1.13416	0.296649					0.0200746	0.0052507					2.13912	1.90788					0.0593837	0.173788					3.72806e-07	2.16471e-07					372.806	216.471					745.613	432.942			t = 11.858, df = 7824.5, p-value < 2.2e-16
	1.16791	0.322178					0.020672	0.00570256					2.1378	1.90136					0.0600005	0.17721					3.70867e-07	2.14337e-07					370.867	214.337					741.734	428.674			alternative hypothesis: true difference in means is not equal to 0
	1.27125	0.338597					0.0225011	0.00599316					2.13127	1.90002					0.0630631	0.177916					3.61664e-07	2.13904e-07					361.664	213.904					723.327	427.808			95 percent confidence interval:
	1.37513	0.340812					0.0243398	0.00603237					2.11986	1.8994					0.0684287	0.178243					3.47055e-07	2.13705e-07					347.055	213.705					694.11	427.409			25.41425 35.48090
	1.43057	0.367014					0.0253211	0.00649615					2.11949	1.8842					0.0686049	0.186278					3.46604e-07	2.08968e-07					346.604	208.968					693.209	417.936			sample estimates:
	1.54391	0.459652					0.0273272	0.00813584					2.11675	1.86449					0.0698989	0.196793					3.43349e-07	2.03214e-07					343.349	203.214					686.697	406.428			mean of x mean of y
	1.55529	0.477239					0.0275287	0.00844713					2.11488	1.84931					0.0707829	0.204968					3.41176e-07	1.9905e-07					341.176	199.05					682.352	398.1			148.2236 117.7760
	1.70967	0.527622					0.0302612	0.00933891					2.11459	1.84874					0.0709184	0.205278					3.40846e-07	1.98897e-07					340.846	198.897					681.693	397.794
	1.82489	0.54471					0.0323006	0.00964137					2.09968	1.84111					0.0779966	0.209412					3.2485e-07	1.96889e-07					324.85	196.889					649.701	393.779
	1.84503	0.556108					0.032657	0.0098431					2.09756	1.84023					0.0790047	0.209888					3.22749e-07	1.96662e-07					322.749	196.662					645.497	393.324
	1.84527	0.570581					0.0326614	0.0100993					2.09497	1.8307					0.0802412	0.21508					3.20225e-07	1.94231e-07					320.225	194.231					640.45	388.462
	1.89313	0.578405					0.0335085	0.0102378					2.07662	1.82051					0.0890378	0.220661					3.03818e-07	1.91714e-07					303.818	191.714					607.636	383.429
	1.92925	0.600458					0.0341476	0.0106281					2.06786	1.81708					0.093265	0.222548					2.96773e-07	1.90885e-07					296.773	190.885					593.545	381.771
	1.95704	0.607086					0.0346396	0.0107454					2.06548	1.79953					0.0944148	0.232254					2.94939e-07	1.8678e-07					294.939	186.78					589.877	373.56
	1.98557	0.657866					0.0351445	0.0116442					2.06428	1.79378					0.0949995	0.235457					2.94019e-07	1.85482e-07					294.019	185.482					588.038	370.963
	2.00921	0.676672					0.035563	0.0119771					2.06127	1.7891					0.0964589	0.238065					2.9176e-07	1.84444e-07					291.76	184.444					583.519	368.887
	2.10031	0.7052					0.0371755	0.012482					2.05946	1.78194					0.097338	0.242078					2.90423e-07	1.82879e-07					290.423	182.879					580.847	365.759
	2.18125	0.709195					0.0386081	0.0125527					2.0565	1.78012					0.0987726	0.2431					2.88281e-07	1.82487e-07					288.281	182.487					576.562	364.974
	2.23949	0.715394					0.039639	0.0126625					2.05215	1.76696					0.100892	0.250518					2.852e-07	1.79713e-07					285.2	179.713					570.4	359.425
	2.2708	0.717804					0.0401931	0.0127051					2.04988	1.74383					0.102001	0.263696					2.83627e-07	1.75076e-07					283.627	175.076					567.253	350.152
	2.34624	0.718861					0.0415285	0.0127238					2.04878	1.73289					0.102535	0.269992					2.82878e-07	1.72982e-07					282.878	172.982					565.756	345.964
	2.35507	0.73355					0.0416847	0.0129838					2.04455	1.72679					0.104603	0.273518					2.80033e-07	1.7184e-07					280.033	171.84					560.065	343.681
	2.41051	0.804562					0.0426661	0.0142407					2.04088	1.71317					0.106399	0.281435					2.77629e-07	1.69357e-07					277.629	169.357					555.258	338.713
	2.55313	0.817196					0.0451905	0.0144644					2.04076	1.70996					0.106458	0.283309					2.77551e-07	1.68784e-07					277.551	168.784					555.102	337.568
	2.83893	0.838734					0.0502491	0.0148456					2.03211	1.708					0.110704	0.284454					2.72109e-07	1.68437e-07					272.109	168.437					544.219	336.874
	2.91918	0.847082					0.0516694	0.0149933					2.03001	1.70546					0.111739	0.285946					2.70829e-07	1.67988e-07					270.829	167.988					541.658	335.975
	3.06586	0.886455					0.0542656	0.0156903					2.02325	1.6822					0.115074	0.299677					2.66825e-07	1.64013e-07					266.825	164.013					533.65	328.026
	3.11223	0.920076					0.0550864	0.0162853					2.018	1.67598					0.117674	0.303383					2.63822e-07	1.62987e-07					263.822	162.987					527.645	325.973
	3.15767	1.00502					0.0558907	0.0177888					2.01471	1.66827					0.119303	0.30799					2.61991e-07	1.61737e-07					261.991	161.737					523.983	323.474
	3.18608	1.01554					0.0563937	0.0179751					2.00964	1.65467					0.121825	0.316177					2.59228e-07	1.59584e-07					259.228	159.584					518.456	319.167
	3.32981	1.04866					0.0589376	0.0185612					2.00845	1.65391					0.122418	0.316638					2.58592e-07	1.59465e-07					258.592	159.465					517.183	318.93
	3.42623	1.04871					0.0606443	0.0185622					2.0033	1.64102					0.124986	0.324462					2.55885e-07	1.57488e-07					255.885	157.488					511.77	314.976
	3.74103	1.05376					0.0662163	0.0186515					2.00328	1.6322					0.124995	0.32985					2.55876e-07	1.56168e-07					255.876	156.168					511.751	312.335
	3.76119	1.09811					0.0665731	0.0194366					2.00208	1.61147					0.125593	0.342634					2.55257e-07	1.53161e-07					255.257	153.161					510.514	306.321
	3.79833	1.1062					0.0672304	0.0195798					2.00201	1.60239					0.125626	0.348284					2.55223e-07	1.51885e-07					255.223	151.885					510.447	303.769
	3.83472	1.16704					0.0678746	0.0206565					1.99974	1.59708					0.126763	0.351605					2.5406e-07	1.51149e-07					254.06	151.149					508.12	302.298
	4.06682	1.2628					0.0719828	0.0223515					1.98918	1.58305					0.132059	0.360427					2.48843e-07	1.49245e-07					248.843	149.245					497.686	298.49
	4.11566	1.28122					0.0728472	0.0226776					1.98575	1.58141					0.133783	0.361464					2.47212e-07	1.49026e-07					247.212	149.026					494.424	298.051
	4.11959	1.28127					0.0729167	0.0226785					1.98394	1.58003					0.134694	0.362334					2.46363e-07	1.48842e-07					246.363	148.842					492.726	297.685
	4.42378	1.29267					0.0783009	0.0228803					1.97938	1.57664					0.136997	0.364484					2.44253e-07	1.48392e-07					244.253	148.392					488.506	296.785
	4.44391	1.39519					0.0786572	0.0246949					1.97764	1.5697					0.137875	0.368894					2.43463e-07	1.47482e-07					243.463	147.482					486.926	294.963
	4.50723	1.43244					0.0797779	0.0253542					1.96708	1.56721					0.14323	0.370484					2.38803e-07	1.47157e-07					238.803	147.157					477.606	294.315
	4.86687	1.47572					0.0861436	0.0261202					1.96344	1.55967					0.145082	0.375307					2.37251e-07	1.46186e-07					237.251	146.186					474.502	292.372
	4.89213	1.53801					0.0865908	0.0272227					1.96301	1.55761					0.145302	0.376627					2.37069e-07	1.45924e-07					237.069	145.924					474.138	291.847
	4.89292	1.55081					0.0866046	0.0274493					1.96174	1.55111					0.14595	0.380806					2.36534e-07	1.45101e-07					236.534	145.101					473.069	290.203
	4.91033	1.57661					0.0869129	0.027906					1.96167	1.55045					0.145981	0.381234					2.36509e-07	1.45018e-07					236.509	145.018					473.017	290.036
	5.0344	1.58033					0.0891089	0.0279719					1.94499	1.54877					0.154524	0.382317					2.2978e-07	1.44808e-07					229.78	144.808					459.56	289.615
	5.0571	1.60818					0.0895107	0.0284647					1.94353	1.53942					0.155271	0.388373					2.29218e-07	1.43647e-07					229.218	143.647					458.435	287.294
	5.11098	1.68215					0.0904643	0.029774					1.94067	1.53708					0.156748	0.389893					2.28119e-07	1.4336e-07					228.119	143.36					456.238	286.719
	5.11459	1.79187					0.0905282	0.0317161					1.93423	1.52894					0.16007	0.395206					2.25703e-07	1.42369e-07					225.703	142.369					451.406	284.738
	5.1714	1.83714					0.0915338	0.0325174					1.93153	1.52039					0.161466	0.400814					2.2471e-07	1.41345e-07					224.71	141.345					449.42	282.69
	5.17867	1.86602					0.0916624	0.0330286					1.92738	1.51116					0.16362	0.406899					2.23203e-07	1.40258e-07					223.203	140.258					446.405	280.516
	5.22549	1.92009					0.0924912	0.0339855					1.92093	1.50933					0.16697	0.408116					2.20917e-07	1.40043e-07					220.917	140.043					441.834	280.087
	5.26456	1.92901					0.0931826	0.0341435					1.9208	1.50185					0.16704	0.413083					2.2087e-07	1.39178e-07					220.87	139.178					441.74	278.356
	5.35356	2.0638					0.094758	0.0365293					1.91144	1.50173					0.17192	0.413161					2.17663e-07	1.39164e-07					217.663	139.164					435.325	278.329
	5.37569	2.07141					0.0951498	0.036664					1.91048	1.49226					0.172424	0.419489					2.17339e-07	1.38084e-07					217.339	138.084					434.678	276.168
	5.54155	2.18039					0.0980854	0.0385929					1.9046	1.48464					0.175508	0.42461					2.1539e-07	1.37228e-07					215.39	137.228					430.781	274.456
	5.78262	2.1832					0.102352	0.0386427					1.90309	1.47954					0.176301	0.42805					2.14898e-07	1.36661e-07					214.898	136.661					429.795	273.322
	5.85008	2.21197					0.103546	0.0391518					1.89913	1.47463					0.178382	0.431371					2.1362e-07	1.36121e-07					213.62	136.121					427.24	272.241
	5.95214	2.26477					0.105353	0.0400864					1.89189	1.47337					0.182205	0.432227					2.1133e-07	1.35982e-07					211.33	135.982					422.66	271.965
	6.09009	2.29638					0.107795	0.0406459					1.8918	1.47328					0.182249	0.432292					2.11304e-07	1.35972e-07					211.304	135.972					422.608	271.944
	6.33307	2.30102					0.112095	0.0407281					1.89115	1.46764					0.182597	0.436125					2.11099e-07	1.35358e-07					211.099	135.358					422.199	270.715
	6.34048	2.32299					0.112227	0.041117					1.88998	1.46561					0.183215	0.437507					2.10737e-07	1.35138e-07					210.737	135.138					421.474	270.276
	6.48327	2.39399					0.114754	0.0423736					1.88648	1.46525					0.185065	0.437756					2.09663e-07	1.35099e-07					209.663	135.099					419.327	270.198
	6.50907	2.4252					0.115211	0.0429261					1.88359	1.45354					0.186601	0.445777					2.08785e-07	1.33846e-07					208.785	133.846					417.569	267.692
	6.54387	2.48473					0.115826	0.0439797					1.88288	1.45312					0.186976	0.446064					2.08571e-07	1.33802e-07					208.571	133.802					417.143	267.604
	6.71631	2.50124					0.118879	0.0442719					1.88095	1.4452					0.188004	0.451529					2.07991e-07	1.32968e-07					207.991	132.968					415.982	265.937
	6.95941	2.58028					0.123181	0.045671					1.87935	1.43993					0.188856	0.455184					2.07513e-07	1.32419e-07					207.513	132.419					415.026	264.839
	7.49075	2.59641					0.132586	0.0459565					1.87698	1.43169					0.190118	0.460927					2.06812e-07	1.3157e-07					206.812	131.57					413.623	263.14
	7.6321	2.67672					0.135088	0.0473779					1.87588	1.43006					0.190703	0.462062					2.06489e-07	1.31404e-07					206.489	131.404					412.978	262.808
	7.85193	2.77115					0.138979	0.0490494					1.87224	1.42747					0.192645	0.463878					2.05428e-07	1.3114e-07					205.428	131.14					410.856	262.279
	8.31157	2.82948					0.147115	0.0500818					1.86211	1.42729					0.198069	0.464003					2.02547e-07	1.31122e-07					202.547	131.122					405.094	262.243
	8.37617	2.83993					0.148258	0.0502668					1.85373	1.42252					0.202582	0.467348					2.00239e-07	1.30639e-07					200.239	130.639					400.478	261.278
	8.38157	2.87609					0.148354	0.0509068					1.84839	1.41427					0.205466	0.473168					1.98804e-07	1.29811e-07					198.804	129.811					397.608	259.623
	8.39459	2.96368					0.148584	0.0524571					1.84832	1.40033					0.205504	0.483071					1.98785e-07	1.28438e-07					198.785	128.438					397.571	256.876
	8.50044	2.96828					0.150458	0.0525385					1.84413	1.39329					0.20777	0.48811					1.97679e-07	1.27755e-07					197.679	127.755					395.359	255.51
	8.53341	3.13485					0.151041	0.0554868					1.84049	1.38868					0.209746	0.491426					1.9673e-07	1.27312e-07					196.73	127.312					393.46	254.623
	8.72721	3.13534					0.154472	0.0554956					1.83816	1.3869					0.211014	0.492707					1.96127e-07	1.27141e-07					196.127	127.141					392.254	254.283
	9.03911	3.15514					0.159992	0.055846					1.82073	1.38057					0.22054	0.497284					1.91768e-07	1.26539e-07					191.768	126.539					383.537	253.078
	9.18234	3.32081					0.162527	0.0587784					1.81989	1.37266					0.221005	0.50303					1.91563e-07	1.25794e-07					191.563	125.794					383.125	251.588
	9.32934	3.35649					0.165129	0.0594098					1.81954	1.37233					0.221194	0.503271					1.91479e-07	1.25763e-07					191.479	125.763					382.958	251.526
	9.41249	3.44781					0.166601	0.0610263					1.81479	1.36132					0.223807	0.511329					1.90338e-07	1.2474e-07					190.338	124.74					380.675	249.481
	9.71699	3.47357					0.171991	0.0614823					1.81397	1.35997					0.224264	0.512319					1.9014e-07	1.24616e-07					190.14	124.616					380.28	249.233
	9.73644	3.59037					0.172335	0.0635495					1.8131	1.35893					0.224743	0.513084					1.89934e-07	1.24521e-07					189.934	124.521					379.867	249.042
	9.73654	3.63744					0.172337	0.0643826					1.81218	1.34993					0.225247	0.519731					1.89717e-07	1.237e-07					189.717	123.7					379.434	247.399
	9.92093	3.75137					0.175601	0.0663993					1.80741	1.34955					0.227885	0.520007					1.88596e-07	1.23666e-07					188.596	123.666					377.191	247.332
	9.9742	3.79851					0.176543	0.0672336					1.79879	1.34623					0.232665	0.522475					1.86612e-07	1.23365e-07					186.612	123.365					373.224	246.73
	9.9753	3.80569					0.176563	0.0673608					1.79868	1.33953					0.232725	0.527461					1.86588e-07	1.22764e-07					186.588	122.764					373.175	245.528
	10.2405	3.83823					0.181257	0.0679366					1.79795	1.33709					0.233133	0.529287					1.86421e-07	1.22546e-07					186.421	122.546					372.842	245.092
	10.7272	4.02008					0.189871	0.0711553					1.79629	1.33625					0.234055	0.529913					1.86047e-07	1.22472e-07					186.047	122.472					372.094	244.943
	11.0781	4.10615					0.196082	0.0726788					1.79464	1.33624					0.234974	0.529922					1.85676e-07	1.22471e-07					185.676	122.471					371.351	244.941
	11.177	4.20596					0.197833	0.0744455					1.79327	1.33573					0.235741	0.530299					1.85368e-07	1.22426e-07					185.368	122.426					370.735	244.852
	11.9502	4.25226					0.211518	0.0752651					1.79208	1.32085					0.236404	0.541503					1.85103e-07	1.21116e-07					185.103	121.116					370.205	242.232
	12.0662	4.26738					0.213572	0.0755327					1.79198	1.31623					0.236456	0.545008					1.85082e-07	1.20715e-07					185.082	120.715					370.164	241.43
	12.0774	4.28619					0.213769	0.0758655					1.79001	1.31129					0.237561	0.548768					1.84643e-07	1.20289e-07					184.643	120.289					369.285	240.577
	12.4692	4.29742					0.220704	0.0760643					1.78923	1.3065					0.237993	0.552426					1.84472e-07	1.19878e-07					184.472	119.878					368.944	239.756
	12.5332	4.31431					0.221838	0.0763633					1.78796	1.30259					0.238702	0.555428					1.84193e-07	1.19544e-07					184.193	119.544					368.385	239.088
	13.1638	4.37514					0.232999	0.07744					1.78753	1.29961					0.238946	0.557716					1.84097e-07	1.19292e-07					184.097	119.292					368.194	238.583
	13.3206	4.48779					0.235775	0.0794339					1.77888	1.29239					0.243794	0.56329					1.82222e-07	1.18683e-07					182.222	118.683					364.444	237.365
	13.442	4.77274					0.237924	0.0844776					1.77746	1.28987					0.244597	0.565238					1.81917e-07	1.18472e-07					181.917	118.472					363.834	236.944
	13.7852	4.86118					0.243997	0.0860429					1.77566	1.28937					0.24561	0.565625					1.81534e-07	1.1843e-07					181.534	118.43					363.068	236.86
	14.0007	5.02381					0.247812	0.0889214					1.77535	1.28056					0.245783	0.572481					1.81469e-07	1.17698e-07					181.469	117.698					362.938	235.396
	14.1212	5.10223					0.249945	0.0903095					1.76737	1.2715					0.250288	0.579583					1.79797e-07	1.16953e-07					179.797	116.953					359.594	233.906
	14.6069	5.18019					0.258542	0.0916893					1.76013	1.26751					0.254393	0.582722					1.78312e-07	1.16628e-07					178.312	116.628					356.624	233.256
	14.6532	5.24808					0.259362	0.0928911					1.75584	1.2589					0.256834	0.589543					1.77446e-07	1.15931e-07					177.446	115.931					354.892	231.862
	14.7426	5.27415					0.260943	0.0933525					1.75042	1.25663					0.259921	0.591345					1.76368e-07	1.15749e-07					176.368	115.749					352.736	231.498
	14.9421	5.28863					0.264474	0.0936087					1.74412	1.254					0.263531	0.593445					1.75132e-07	1.15538e-07					175.132	115.538					350.264	231.076
	14.9908	5.35119					0.265337	0.094716					1.74178	1.25111					0.26487	0.595749					1.7468e-07	1.15307e-07					174.68	115.307					349.36	230.615
	15.0117	5.43317					0.265707	0.0961671					1.73733	1.25056					0.26743	0.596188					1.73825e-07	1.15264e-07					173.825	115.264					347.65	230.527
	15.1612	5.44353					0.268353	0.0963505					1.71928	1.24904					0.277876	0.597408					1.7046e-07	1.15142e-07					170.46	115.142					340.921	230.285
	15.3566	5.45326					0.271812	0.0965227					1.71393	1.23927					0.280991	0.605257					1.69493e-07	1.14371e-07					169.493	114.371					338.986	228.741
	15.3903	5.46857					0.272408	0.0967936					1.7131	1.23502					0.281478	0.608693					1.69343e-07	1.14037e-07					169.343	114.037					338.687	228.075
	15.5729	5.4847					0.27564	0.0970792					1.71229	1.23486					0.281946	0.608821					1.692e-07	1.14025e-07					169.2	114.025					338.4	228.05
	15.9154	5.77972					0.281702	0.102301					1.71003	1.23446					0.283267	0.609142					1.68797e-07	1.13994e-07					168.797	113.994					337.593	227.988
	15.9234	5.83931					0.281843	0.103356					1.70871	1.22884					0.284043	0.613712					1.68561e-07	1.13556e-07					168.561	113.556					337.122	227.111
	16.0291	5.92474					0.283715	0.104868					1.70634	1.22618					0.285427	0.615879					1.68144e-07	1.1335e-07					168.144	113.35					336.287	226.699
	16.0296	6.02168					0.283724	0.106584					1.70549	1.22466					0.285924	0.61712					1.67994e-07	1.13232e-07					167.994	113.232					335.988	226.464
	16.364	6.25301					0.289643	0.110678					1.70317	1.22409					0.28729	0.617585					1.67586e-07	1.13188e-07					167.586	113.188					335.172	226.376
	16.6513	6.32732					0.294727	0.111994					1.70091	1.22363					0.288617	0.617961					1.67192e-07	1.13153e-07					167.192	113.153					334.385	226.305
	16.6558	6.40418					0.294808	0.113354					1.69864	1.21834					0.289951	0.622293					1.66799e-07	1.12746e-07					166.799	112.746					333.598	225.492
	16.73	6.51514					0.296122	0.115318					1.69772	1.21724					0.290495	0.623191					1.6664e-07	1.12662e-07					166.64	112.662					333.28	225.324
	17.0034	6.53466					0.30096	0.115664					1.69282	1.21655					0.293382	0.62376					1.65801e-07	1.12609e-07					165.801	112.609					331.601	225.218
	17.1007	6.75185					0.302682	0.119508					1.69268	1.21485					0.293467	0.625161					1.65776e-07	1.12479e-07					165.776	112.479					331.552	224.958
	17.4521	6.95859					0.308902	0.123167					1.69228	1.21156					0.293701	0.627869					1.65709e-07	1.12229e-07					165.709	112.229					331.417	224.457
	17.5947	7.07809					0.311427	0.125282					1.6919	1.19827					0.293929	0.638903					1.65643e-07	1.11225e-07					165.643	111.225					331.286	222.45
	17.7772	7.50964					0.314656	0.132921					1.68677	1.1937					0.296964	0.642724					1.64777e-07	1.10883e-07					164.777	110.883					329.553	221.767
	17.7786	7.53584					0.314681	0.133384					1.68466	1.19284					0.298216	0.643447					1.64423e-07	1.10819e-07					164.423	110.819					328.846	221.638
	17.8953	7.53824					0.316746	0.133427					1.68256	1.19087					0.299462	0.645099					1.64073e-07	1.10673e-07					164.073	110.673					328.146	221.345
	17.9752	7.55896					0.31816	0.133794					1.68219	1.18953					0.299681	0.646225					1.64012e-07	1.10573e-07					164.012	110.573					328.024	221.146
	17.9907	7.56568					0.318435	0.133913					1.68206	1.1876					0.299758	0.647846					1.6399e-07	1.1043e-07					163.99	110.43					327.981	220.861
	18.0965	7.56943					0.320308	0.133979					1.68076	1.18138					0.300531	0.653097					1.63775e-07	1.09971e-07					163.775	109.971					327.549	219.943
	18.2415	7.87994					0.322874	0.139475					1.67649	1.18026					0.303077	0.654049					1.63071e-07	1.09889e-07					163.071	109.889					326.141	219.777
	18.2455	8.23033					0.322946	0.145677					1.67613	1.17747					0.303293	0.656415					1.63011e-07	1.09684e-07					163.011	109.684					326.023	219.368
	18.3963	8.32789					0.325614	0.147404					1.67566	1.17743					0.303573	0.656442					1.62935e-07	1.09682e-07					162.935	109.682					325.869	219.364
	18.5012	8.46521					0.327472	0.149834					1.67337	1.17508					0.304943	0.658442					1.6256e-07	1.0951e-07					162.56	109.51					325.121	219.02
	18.5144	8.53018					0.327705	0.150984					1.65872	1.1713					0.313731	0.661668					1.60218e-07	1.09234e-07					160.218	109.234					320.436	218.468
	18.8012	8.55815					0.332781	0.151479					1.65763	1.16979					0.314391	0.662958					1.60046e-07	1.09124e-07					160.046	109.124					320.092	218.249
	18.8818	8.68132					0.334208	0.153659					1.65484	1.16705					0.316074	0.6653					1.5961e-07	1.08926e-07					159.61	108.926					319.22	217.852
	18.9747	8.75861					0.335852	0.155027					1.6441	1.16521					0.322585	0.666881					1.57955e-07	1.08793e-07					157.955	108.793					315.911	217.585
	19.0224	8.76695					0.336697	0.155175					1.64392	1.16081					0.322699	0.670661					1.57927e-07	1.08476e-07					157.927	108.476					315.854	216.951
	19.0375	8.81203					0.336965	0.155973					1.64111	1.15811					0.324406	0.672995					1.57502e-07	1.08281e-07					157.502	108.281					315.003	216.563
	19.3557	8.81704					0.342597	0.156062					1.63857	1.15295					0.325953	0.677459					1.57119e-07	1.07912e-07					157.119	107.912					314.238	215.825
	19.5463	8.82765					0.34597	0.156249					1.63135	1.15025					0.330373	0.679799					1.56041e-07	1.07721e-07					156.041	107.721					312.082	215.441
	19.7038	8.93549					0.348757	0.158158					1.62854	1.15005					0.332094	0.679973					1.55627e-07	1.07706e-07					155.627	107.706					311.255	215.413
	19.82	8.95214					0.350814	0.158453					1.62341	1.14865					0.335252	0.681189					1.54876e-07	1.07607e-07					154.876	107.607					309.752	215.214
	19.9731	9.00561					0.353524	0.159399					1.62061	1.148					0.336977	0.681757					1.5447e-07	1.07561e-07					154.47	107.561					308.94	215.121
	19.9758	9.04517					0.353572	0.160099					1.62027	1.14632					0.337186	0.68322					1.54421e-07	1.07442e-07					154.421	107.442					308.842	214.883
	20.0108	9.04517					0.354191	0.160099					1.61716	1.14571					0.33911	0.683753					1.53973e-07	1.07398e-07					153.973	107.398					307.945	214.797
	20.6035	9.04517					0.364682	0.160099					1.61149	1.14463					0.342623	0.684697					1.53163e-07	1.07322e-07					153.163	107.322					306.326	214.644
	20.6817	9.07214					0.366066	0.160577					1.61129	1.14459					0.342743	0.684734					1.53136e-07	1.07319e-07					153.136	107.319					306.272	214.638
	20.7153	9.09324					0.366661	0.16095					1.60427	1.14308					0.347111	0.686057					1.52147e-07	1.07212e-07					152.147	107.212					304.294	214.424
	20.8491	9.10197					0.36903	0.161105					1.5978	1.14268					0.351153	0.686406					1.51249e-07	1.07184e-07					151.249	107.184					302.497	214.368
	20.9243	9.25102					0.370361	0.163743					1.59389	1.13918					0.353601	0.689474					1.50712e-07	1.06937e-07					150.712	106.937					301.424	213.875
	20.9637	9.51023					0.371057	0.168331					1.5932	1.13849					0.354035	0.690081					1.50618e-07	1.06889e-07					150.618	106.889					301.235	213.778
	20.9747	9.61164					0.371253	0.170126					1.5837	1.13848					0.360013	0.690082					1.49333e-07	1.06889e-07					149.333	106.889					298.665	213.778
	21.2432	9.66406					0.376005	0.171054					1.57463	1.1346					0.365761	0.6935					1.48127e-07	1.06616e-07					148.127	106.616					296.254	213.233
	21.2665	9.67297					0.376416	0.171212					1.5708	1.1306					0.368196	0.697035					1.47625e-07	1.06337e-07					147.625	106.337					295.25	212.674
	21.4774	9.79306					0.38015	0.173337					1.56956	1.12685					0.368985	0.700353					1.47463e-07	1.06076e-07					147.463	106.076					294.926	212.153
	21.7641	9.97127					0.385225	0.176492					1.5695	1.1212					0.369025	0.705376					1.47455e-07	1.05685e-07					147.455	105.685					294.91	211.371
	21.7773	10.4094					0.385458	0.184246					1.5684	1.1209					0.369721	0.705648					1.47313e-07	1.05664e-07					147.313	105.664					294.626	211.329
	21.8679	10.5557					0.387061	0.186837					1.5652	1.11578					0.371769	0.710223					1.46897e-07	1.05312e-07					146.897	105.312					293.794	210.625
	21.8866	10.7086					0.387393	0.189542					1.56512	1.11485					0.37182	0.711058					1.46886e-07	1.05248e-07					146.886	105.248					293.773	210.497
	22.0135	10.8578					0.389639	0.192182					1.56438	1.11314					0.372288	0.712597					1.46792e-07	1.05131e-07					146.792	105.131					293.584	210.262
	22.1011	10.8686					0.391189	0.192373					1.56428	1.11175					0.372353	0.713843					1.46779e-07	1.05036e-07					146.779	105.036					293.557	210.072
	22.2514	11.3651					0.39385	0.201162					1.56338	1.11174					0.372933	0.713853					1.46662e-07	1.05035e-07					146.662	105.035					293.324	210.07
	22.2698	11.4055					0.394175	0.201878					1.56201	1.11172					0.373805	0.713872					1.46487e-07	1.05034e-07					146.487	105.034					292.973	210.068
	22.4533	11.6783					0.397424	0.206705					1.56079	1.10939					0.374588	0.715974					1.4633e-07	1.04874e-07					146.33	104.874					292.66	209.749
	22.515	11.6891					0.398515	0.206897					1.55815	1.10909					0.376282	0.716241					1.45992e-07	1.04854e-07					145.992	104.854					291.984	209.708
	22.5263	11.8072					0.398715	0.208987					1.55505	1.10775					0.378271	0.717449					1.45599e-07	1.04763e-07					145.599	104.763					291.197	209.526
	22.8134	11.8416					0.403796	0.209597					1.55455	1.10545					0.378592	0.719525					1.45535e-07	1.04607e-07					145.535	104.607					291.071	209.213
	23.137	11.8645					0.409524	0.210002					1.55454	1.10451					0.378598	0.720382					1.45534e-07	1.04542e-07					145.534	104.542					291.068	209.085
	23.1664	11.9048					0.410044	0.210715					1.55392	1.10151					0.378999	0.723096					1.45455e-07	1.04339e-07					145.455	104.339					290.911	208.679
	23.1769	12.358					0.410232	0.218737					1.55375	1.09505					0.379107	0.728977					1.45434e-07	1.03903e-07					145.434	103.903					290.868	207.807
	23.3642	12.3608					0.413545	0.218786					1.55278	1.09483					0.379731	0.72918					1.45312e-07	1.03889e-07					145.312	103.889					290.623	207.777
	23.4976	12.499					0.415908	0.221232					1.55022	1.09282					0.38138	0.731019					1.4499e-07	1.03753e-07					144.99	103.753					289.979	207.507
	23.7054	12.8258					0.419586	0.227016					1.54816	1.08988					0.382716	0.733711					1.4473e-07	1.03556e-07					144.73	103.556					289.461	207.113
	23.9876	13.043					0.424581	0.230861					1.54815	1.08908					0.382716	0.734449					1.4473e-07	1.03503e-07					144.73	103.503					289.46	207.005
	24.1098	13.3907					0.426743	0.237015					1.54747	1.0865					0.383158	0.736817					1.44645e-07	1.03331e-07					144.645	103.331					289.29	206.661
	24.3291	13.8103					0.430625	0.244443					1.54383	1.08637					0.385516	0.736934					1.44191e-07	1.03322e-07					144.191	103.322					288.382	206.644
	24.435	13.8364					0.4325	0.244905					1.54331	1.08578					0.385851	0.73748					1.44127e-07	1.03282e-07					144.127	103.282					288.254	206.565
	24.5321	13.8465					0.434219	0.245084					1.54243	1.08546					0.386423	0.737779					1.44018e-07	1.03261e-07					144.018	103.261					288.035	206.522
	24.5379	14.0027					0.434321	0.247849					1.53847	1.08298					0.388989	0.740063					1.4353e-07	1.03096e-07					143.53	103.096					287.06	206.192
	24.6686	14.1731					0.436634	0.250864					1.53845	1.08216					0.389007	0.74082					1.43527e-07	1.03042e-07					143.527	103.042					287.054	206.083
	24.7541	14.3032					0.438148	0.253166					1.53836	1.07967					0.389063	0.743129					1.43516e-07	1.02876e-07					143.516	102.876					287.032	205.752
	24.9927	14.4109					0.442371	0.255072					1.53772	1.07797					0.389478	0.744696					1.43438e-07	1.02764e-07					143.438	102.764					286.876	205.528
	25.3696	14.9451					0.449043	0.264529					1.5374	1.07544					0.389687	0.74705					1.43399e-07	1.02596e-07					143.399	102.596					286.797	205.193
	25.3703	15.7855					0.449054	0.279404					1.53701	1.07542					0.389939	0.747072					1.43351e-07	1.02595e-07					143.351	102.595					286.702	205.19
	25.5074	16.1548					0.451482	0.285939					1.53585	1.07497					0.390697	0.74749					1.43208e-07	1.02565e-07					143.208	102.565					286.417	205.13
	25.5372	16.6062					0.452008	0.29393					1.53414	1.07426					0.391812	0.748145					1.42999e-07	1.02519e-07					142.999	102.519					285.999	205.037
	25.6072	16.6711					0.453248	0.295079					1.52814	1.07159					0.395729	0.750638					1.42273e-07	1.02342e-07					142.273	102.342					284.546	204.685
	25.7491	16.6842					0.455759	0.295311					1.52707	1.07141					0.396426	0.750806					1.42145e-07	1.02331e-07					142.145	102.331					284.289	204.661
	25.8292	16.7843					0.457176	0.297081					1.52549	1.06471					0.397461	0.757082					1.41955e-07	1.01891e-07					141.955	101.891					283.909	203.782
	26.4645	17.0893					0.468422	0.30248					1.52275	1.06387					0.399261	0.757862					1.41626e-07	1.01837e-07					141.626	101.837					283.253	203.674
	26.4888	17.1867					0.468852	0.304204					1.52093	1.05953					0.400458	0.761958					1.41409e-07	1.01553e-07					141.409	101.553					282.819	203.107
	26.708	17.3569					0.472732	0.307216					1.51842	1.05837					0.402109	0.763052					1.41112e-07	1.01478e-07					141.112	101.478					282.223	202.956
	26.7601	17.4243					0.473654	0.30841					1.51746	1.05781					0.402744	0.763576					1.40998e-07	1.01442e-07					140.998	101.442					281.995	202.884
	27.1408	17.5842					0.480391	0.31124					1.51619	1.05729					0.403579	0.764073					1.40848e-07	1.01408e-07					140.848	101.408					281.696	202.816
	27.3164	17.8678					0.483501	0.31626					1.51383	1.05544					0.405137	0.765826					1.4057e-07	1.01288e-07					140.57	101.288					281.141	202.575
	27.8431	17.9248					0.492822	0.31727					1.5086	1.05424					0.4086	0.766962					1.39958e-07	1.0121e-07					139.958	101.21					279.917	202.42
	27.8707	18.2575					0.493312	0.323158					1.50857	1.05379					0.408614	0.767383					1.39956e-07	1.01181e-07					139.956	101.181					279.912	202.363
	28.5529	18.398					0.505386	0.325645					1.49833	1.0504					0.415427	0.770612					1.38775e-07	1.00962e-07					138.775	100.962					277.549	201.924
	28.6446	18.5932					0.507009	0.329099					1.49732	1.04905					0.416105	0.77189					1.38659e-07	1.00875e-07					138.659	100.875					277.317	201.75
	28.9379	18.7581					0.512201	0.332019					1.49716	1.04494					0.41621	0.775822					1.38641e-07	1.0061e-07					138.641	100.61					277.282	201.221
	28.9808	19.0323					0.512959	0.336872					1.49015	1.03936					0.420903	0.781172					1.37846e-07	1.00253e-07					137.846	100.253					275.693	200.507
	29.202	19.1022					0.516876	0.338109					1.48781	1.03575					0.422476	0.784657					1.37583e-07	1.00023e-07					137.583	100.023					275.166	200.045
	29.3447	19.3183					0.5194	0.341935					1.48517	1.02603					0.424252	0.794078					1.37287e-07	9.94067e-08					137.287	99.4067					274.575	198.813
	30.0109	19.6856					0.531192	0.348435					1.48431	1.02451					0.424829	0.795561					1.37192e-07	9.93107e-08					137.192	99.3107					274.383	198.621
	30.7093	19.7983					0.543555	0.35043					1.48384	1.02043					0.425149	0.79956					1.37139e-07	9.90533e-08					137.139	99.0533					274.277	198.107
	30.748	20.0623					0.544239	0.355102					1.48284	1.01994					0.425821	0.800035					1.37028e-07	9.90229e-08					137.028	99.0229					274.055	198.046
	30.9353	20.1852					0.547555	0.357278					1.48213	1.01831					0.426298	0.80164					1.36949e-07	9.89202e-08					136.949	98.9202					273.898	197.84
	30.9437	20.2696					0.547703	0.358771					1.47664	1.01534					0.43001	0.804553					1.36341e-07	9.87346e-08					136.341	98.7346					272.683	197.469
	31.2559	20.3421					0.55323	0.360055					1.47565	1.00806					0.430685	0.811751					1.36232e-07	9.82803e-08					136.232	98.2803					272.464	196.561
	32.1078	20.4325					0.568309	0.361655					1.47527	1.00765					0.430938	0.812161					1.36191e-07	9.82546e-08					136.191	98.2546					272.382	196.509
	32.2257	20.4337					0.570394	0.361676					1.47403	1.00604					0.431782	0.813753					1.36054e-07	9.8155e-08					136.054	98.155					272.108	196.31
	32.2613	20.6467					0.571025	0.365446					1.47291	1.00486					0.432542	0.814931					1.35932e-07	9.80816e-08					135.932	98.0816					271.863	196.163
	32.4147	20.6595					0.57374	0.365673					1.47095	1.00115					0.433874	0.81863					1.35717e-07	9.78518e-08					135.717	97.8518					271.435	195.704
	32.5163	20.6711					0.575539	0.365878					1.46704	1.00062					0.436534	0.819158					1.35293e-07	9.78191e-08					135.293	97.8191					270.585	195.638
	32.588	20.7457					0.576808	0.367198					1.46425	1.00032					0.43844	0.819456					1.34991e-07	9.78007e-08					134.991	97.8007					269.981	195.601
	32.6212	20.9477					0.577396	0.370774					1.45261	0.998353					0.446417	0.821429					1.33748e-07	9.7679e-08					133.748	97.679					267.495	195.358
	32.6435	21.0178					0.57779	0.372015					1.45208	0.99717					0.44678	0.822614					1.33692e-07	9.76061e-08					133.692	97.6061					267.384	195.212
	32.9908	21.0693					0.583938	0.372927					1.44887	0.994525					0.448994	0.82527					1.33353e-07	9.74432e-08					133.353	97.4432					266.707	194.886
	33.2229	21.0868					0.588046	0.373236					1.44858	0.984638					0.449193	0.835261					1.33323e-07	9.68377e-08					133.323	96.8377					266.646	193.675
	33.5326	21.2686					0.593528	0.376454					1.44701	0.983713					0.45028	0.836201					1.33158e-07	9.67813e-08					133.158	96.7813					266.315	193.563
	33.668	21.3112					0.595924	0.377208					1.44338	0.983131					0.452795	0.836793					1.32778e-07	9.67458e-08					132.778	96.7458					265.555	193.492
	33.9341	21.5303					0.600634	0.381086					1.44229	0.981063					0.453545	0.838898					1.32665e-07	9.66199e-08					132.665	96.6199					265.33	193.24
	34.3722	21.5937					0.608387	0.382209					1.43837	0.980295					0.456268	0.839682					1.32258e-07	9.65732e-08					132.258	96.5732					264.516	193.146
	34.5887	21.6036					0.612221	0.382385					1.43805	0.978249					0.456494	0.841771					1.32224e-07	9.64489e-08					132.224	96.4489					264.449	192.898
	34.7177	21.6623					0.614503	0.383423					1.43516	0.97616					0.458503	0.843909					1.31927e-07	9.63223e-08					131.927	96.3223					263.853	192.645
	35.9549	21.7202					0.636402	0.384448					1.43223	0.974163					0.460547	0.845957					1.31626e-07	9.62014e-08					131.626	96.2014					263.252	192.403
	36.128	21.7831					0.639465	0.38556					1.4289	0.972781					0.462874	0.847377					1.31286e-07	9.61178e-08					131.286	96.1178					262.571	192.236
	36.3701	21.7854					0.64375	0.385601					1.42794	0.972378					0.463545	0.847791					1.31188e-07	9.60935e-08					131.188	96.0935					262.376	192.187
	36.7356	21.8678					0.65022	0.387061					1.42791	0.971394					0.46357	0.848803					1.31184e-07	9.60341e-08					131.184	96.0341					262.369	192.068
	36.8672	21.9393					0.652549	0.388325					1.42562	0.970177					0.46517	0.850056					1.30953e-07	9.59607e-08					130.953	95.9607					261.905	191.921
	37.1806	22.0266					0.658097	0.38987					1.42515	0.968629					0.465503	0.851653					1.30904e-07	9.58674e-08					130.904	95.8674					261.809	191.735
	37.3069	22.2839					0.660333	0.394425					1.42202	0.968389					0.467703	0.851902					1.30588e-07	9.58529e-08					130.588	95.8529					261.176	191.706
	37.5511	22.4715					0.664654	0.397745					1.41978	0.967701					0.46928	0.852612					1.30363e-07	9.58115e-08					130.363	95.8115					260.725	191.623
	37.5964	22.6963					0.665457	0.401725					1.41924	0.964715					0.469657	0.855702					1.30309e-07	9.5632e-08					130.309	95.632					260.618	191.264
	38.3591	22.7119					0.678956	0.402					1.41817	0.961975					0.47041	0.858547					1.30202e-07	9.54676e-08					130.202	95.4676					260.404	190.935
	38.6332	22.8087					0.683807	0.403714					1.41144	0.960545					0.475172	0.860035					1.2953e-07	9.5382e-08					129.53	95.382					259.06	190.764
	39.058	22.9083					0.691326	0.405477					1.40968	0.960104					0.476418	0.860493					1.29356e-07	9.53556e-08					129.356	95.3556					258.712	190.711
	39.1549	23.0558					0.693042	0.408088					1.40698	0.957947					0.478333	0.862743					1.2909e-07	9.52267e-08					129.09	95.2267					258.179	190.453
	39.3981	23.3182					0.697347	0.412733					1.40672	0.95776					0.478517	0.862938					1.29064e-07	9.52155e-08					129.064	95.2155					258.128	190.431
	39.8216	23.5698					0.704842	0.417186					1.39906	0.957243					0.483978	0.863478					1.28314e-07	9.51847e-08					128.314	95.1847					256.629	190.369
	40.2474	23.6676					0.71238	0.418916					1.39496	0.957101					0.486914	0.863626					1.27916e-07	9.51762e-08					127.916	95.1762					255.832	190.352
	40.5677	23.7221					0.718048	0.419882					1.39403	0.956264					0.487578	0.864501					1.27827e-07	9.51262e-08					127.827	95.1262					255.653	190.252
	40.5756	23.8183					0.718187	0.421583					1.39381	0.953106					0.487741	0.867808					1.27805e-07	9.49381e-08					127.805	94.9381					255.61	189.876
	40.7899	24.1702					0.721981	0.427812					1.38865	0.95263					0.491445	0.868309					1.27309e-07	9.49097e-08					127.309	94.9097					254.618	189.819
	40.9047	24.4652					0.724013	0.433034					1.38728	0.952335					0.492437	0.868618					1.27177e-07	9.48922e-08					127.177	94.8922					254.354	189.784
	41.161	24.7928					0.72855	0.438833					1.38483	0.950663					0.494204	0.870376					1.26943e-07	9.47928e-08					126.943	94.7928					253.887	189.586
	41.3542	24.8521					0.731969	0.439881					1.38321	0.947868					0.49537	0.87332					1.2679e-07	9.4627e-08					126.79	94.627					253.58	189.254
	41.8287	24.9553					0.740368	0.441709					1.38219	0.947027					0.496112	0.874207					1.26692e-07	9.45772e-08					126.692	94.5772					253.385	189.154
	41.9966	24.9864					0.74334	0.442259					1.38213	0.946171					0.496155	0.875112					1.26687e-07	9.45265e-08					126.687	94.5265					253.373	189.053
	42.2588	24.9924					0.747981	0.442365					1.37858	0.943899					0.498723	0.877516					1.26351e-07	9.43921e-08					126.351	94.3921					252.702	188.784
	42.4559	25.3271					0.75147	0.448289					1.37655	0.942794					0.500198	0.878687					1.26159e-07	9.43268e-08					126.159	94.3268					252.319	188.654
	43.0844	25.3465					0.762594	0.448632					1.37655	0.935646					0.500202	0.886297					1.26159e-07	9.39059e-08					126.159	93.9059					252.318	187.812
	43.9544	25.4622					0.777994	0.450681					1.37638	0.935523					0.500322	0.886429					1.26143e-07	9.38987e-08					126.143	93.8987					252.287	187.797
	44.0558	25.4936					0.779788	0.451236					1.37633	0.935399					0.500363	0.886561					1.26138e-07	9.38914e-08					126.138	93.8914					252.276	187.783
	44.0799	25.5564					0.780214	0.452348					1.37631	0.93419					0.500371	0.887856					1.26137e-07	9.38204e-08					126.137	93.8204					252.274	187.641
	44.2372	25.6667					0.782998	0.454301					1.37623	0.933846					0.500432	0.888224					1.26129e-07	9.38003e-08					126.129	93.8003					252.258	187.601
	45.432	25.742					0.804146	0.455634					1.37526	0.930227					0.501138	0.892106					1.26038e-07	9.35883e-08					126.038	93.5883					252.076	187.177
	45.4763	25.7868					0.804931	0.456427					1.37109	0.930174					0.504175	0.892164					1.25647e-07	9.35852e-08					125.647	93.5852					251.294	187.17
	45.5792	25.9095					0.806752	0.458598					1.37087	0.927204					0.504333	0.895361					1.25627e-07	9.34117e-08					125.627	93.4117					251.254	186.823
	45.7692	25.9291					0.810114	0.458945					1.36982	0.925852					0.505102	0.89682					1.25528e-07	9.33328e-08					125.528	93.3328					251.057	186.666
	45.8302	26.2809					0.811194	0.465172					1.36911	0.925717					0.505621	0.896966					1.25462e-07	9.33249e-08					125.462	93.3249					250.924	186.65
	45.9938	26.4496					0.814091	0.468158					1.36735	0.921255					0.506908	0.901799					1.25298e-07	9.30651e-08					125.298	93.0651					250.597	186.13
	46.0381	26.4828					0.814875	0.468746					1.36587	0.920632					0.50799	0.902475					1.25161e-07	9.3029e-08					125.161	93.029					250.322	186.058
	46.309	26.6642					0.81967	0.471956					1.36483	0.920216					0.508748	0.902927					1.25065e-07	9.30048e-08					125.065	93.0048					250.131	186.01
	46.3737	26.746					0.820815	0.473405					1.36441	0.919525					0.509054	0.903678					1.25027e-07	9.29647e-08					125.027	92.9647					250.053	185.929
	47.1339	26.8494					0.834271	0.475234					1.36256	0.911646					0.510417	0.912284					1.24855e-07	9.25086e-08					124.855	92.5086					249.71	185.017
	47.1704	26.9733					0.834916	0.477427					1.36201	0.911175					0.51082	0.9128					1.24804e-07	9.24815e-08					124.804	92.4815					249.609	184.963
	47.4984	27.0038					0.840721	0.477967					1.3598	0.909536					0.512446	0.914601					1.24601e-07	9.23869e-08					124.601	92.3869					249.201	184.774
	47.5178	27.3027					0.841065	0.483258					1.35926	0.907702					0.512836	0.916619					1.24552e-07	9.22813e-08					124.552	92.2813					249.104	184.563
	47.6801	27.3845					0.843937	0.484705					1.35679	0.9061					0.514657	0.918386					1.24325e-07	9.21891e-08					124.325	92.1891					248.65	184.378
	47.7234	27.7401					0.844703	0.491001					1.35655	0.90407					0.514837	0.920628					1.24303e-07	9.20725e-08					124.303	92.0725					248.605	184.145
	47.7647	27.8366					0.845436	0.492707					1.35648	0.902886					0.514887	0.921939					1.24297e-07	9.20046e-08					124.297	92.0046					248.593	184.009
	47.9111	28.1468					0.848026	0.498198					1.35564	0.902196					0.51551	0.922703					1.24219e-07	9.1965e-08					124.219	91.965					248.439	183.93
	48.1834	28.15					0.852846	0.498256					1.35535	0.901664					0.51572	0.923293					1.24193e-07	9.19345e-08					124.193	91.9345					248.387	183.869
	48.6203	28.3917					0.86058	0.502533					1.35249	0.899523					0.517836	0.92567					1.23932e-07	9.18119e-08					123.932	91.8119					247.864	183.624
	48.886	28.4091					0.865282	0.502841					1.35033	0.898973					0.519428	0.926283					1.23737e-07	9.17804e-08					123.737	91.7804					247.474	183.561
	49.2244	28.5408					0.871273	0.505171					1.35013	0.897514					0.519576	0.927907					1.23719e-07	9.16969e-08					123.719	91.6969					247.437	183.394
	49.7818	28.6465					0.881138	0.507043					1.34823	0.897381					0.520991	0.928054					1.23546e-07	9.16894e-08					123.546	91.6894					247.091	183.379
	49.8333	28.8583					0.88205	0.510792					1.34537	0.897051					0.52311	0.928422					1.23288e-07	9.16705e-08					123.288	91.6705					246.576	183.341
	50.3122	29.0149					0.890526	0.513563					1.34411	0.894082					0.524047	0.931737					1.23175e-07	9.15011e-08					123.175	91.5011					246.35	183.002
	50.8049	29.1279					0.899246	0.515563					1.34198	0.892167					0.525637	0.933882					1.22983e-07	9.13919e-08					122.983	91.3919					245.966	182.784
	50.8062	29.2979					0.89927	0.518572					1.34064	0.889903					0.526634	0.936422					1.22863e-07	9.12631e-08					122.863	91.2631					245.727	182.526
	51.1367	29.6395					0.905119	0.524618					1.33794	0.887864					0.52865	0.938717					1.22622e-07	9.11472e-08					122.622	91.1472					245.244	182.294
	51.4905	29.8801					0.911382	0.528877					1.33554	0.886823					0.530443	0.93989					1.22409e-07	9.10881e-08					122.409	91.0881					244.817	182.176
	51.5424	29.9324					0.9123	0.529803					1.33528	0.88282					0.530635	0.944414					1.22386e-07	9.08613e-08					122.386	90.8613					244.772	181.723
	51.5712	29.9665					0.91281	0.530408					1.33124	0.879827					0.533671	0.94781					1.22027e-07	9.06921e-08					122.027	90.6921					244.055	181.384
	51.8691	30.2333					0.918083	0.535129					1.33046	0.878325					0.534258	0.949518					1.21958e-07	9.06073e-08					121.958	90.6073					243.917	181.215
	52.105	30.4242					0.922258	0.538509					1.32694	0.877212					0.536904	0.950786					1.21649e-07	9.05446e-08					121.649	90.5446					243.298	181.089
	52.1846	30.487					0.923667	0.53962					1.32595	0.875409					0.537648	0.952844					1.21562e-07	9.0443e-08					121.562	90.443					243.125	180.886
	52.331	30.6781					0.926259	0.543003					1.32471	0.873873					0.538589	0.9546					1.21453e-07	9.03565e-08					121.453	90.3565					242.906	180.713
	52.5579	30.723					0.930275	0.543796					1.3231	0.873579					0.539804	0.954937					1.21312e-07	9.034e-08					121.312	90.34					242.624	180.68
	52.8957	30.723					0.936254	0.543797					1.32088	0.872532					0.541482	0.956136					1.21119e-07	9.02811e-08					121.119	90.2811					242.237	180.562
	53.6309	30.9337					0.949267	0.547527					1.3206	0.871653					0.541697	0.957144					1.21094e-07	9.02317e-08					121.094	90.2317					242.188	180.463
	53.7256	31.0849					0.950943	0.550203					1.31572	0.871611					0.545393	0.957192					1.20671e-07	9.02294e-08					120.671	90.2294					241.342	180.459
	53.7636	31.3614					0.951617	0.555097					1.31416	0.868698					0.546581	0.960539					1.20536e-07	9.00659e-08					120.536	90.0659					241.072	180.132
	53.8116	31.4292					0.952465	0.556297					1.31401	0.868388					0.546696	0.960897					1.20523e-07	9.00485e-08					120.523	90.0485					241.046	180.097
	53.9103	31.4686					0.954212	0.556994					1.31274	0.866745					0.547664	0.96279					1.20413e-07	8.99565e-08					120.413	89.9565					240.827	179.913
	54.0475	31.6182					0.956641	0.559643					1.31225	0.864871					0.548035	0.964955					1.20371e-07	8.98516e-08					120.371	89.8516					240.743	179.703
	54.069	31.7582					0.957021	0.56212					1.31055	0.862431					0.549337	0.96778					1.20225e-07	8.97152e-08					120.225	89.7152					240.449	179.43
	54.4037	31.9326					0.962945	0.565207					1.30812	0.856293					0.551187	0.974922					1.20017e-07	8.93732e-08					120.017	89.3732					240.033	178.746
	54.7358	31.9636					0.968824	0.565755					1.30749	0.855877					0.55167	0.975408					1.19963e-07	8.935e-08					119.963	89.35					239.925	178.7
	55.218	31.9677					0.977359	0.565828					1.30354	0.855775					0.554693	0.975527					1.19626e-07	8.93443e-08					119.626	89.3443					239.251	178.689
	55.6718	32.112					0.98539	0.568383					1.30257	0.854909					0.555441	0.97654					1.19543e-07	8.92962e-08					119.543	89.2962					239.086	178.592
	55.9653	32.1991					0.990587	0.569924					1.30092	0.853253					0.556707	0.978479					1.19403e-07	8.92042e-08					119.403	89.2042					238.806	178.408
	56.2987	32.208					0.996487	0.570082					1.30032	0.849122					0.55717	0.983332					1.19352e-07	8.89752e-08					119.352	88.9752					238.703	177.95
	56.6512	32.2517					1.00273	0.570856					1.29973	0.848979					0.557624	0.983501					1.19302e-07	8.89672e-08					119.302	88.9672					238.603	177.934
	56.8821	32.2883					1.00681	0.571503					1.29967	0.84797					0.55767	0.98469					1.19297e-07	8.89114e-08					119.297	88.9114					238.593	177.823
	56.8835	32.5376					1.00684	0.575916					1.2993	0.845189					0.557952	0.987975					1.19266e-07	8.87576e-08					119.266	88.7576					238.531	177.515
	56.951	32.7672					1.00803	0.579979					1.29924	0.844219					0.557997	0.989123					1.19261e-07	8.8704e-08					119.261	88.704					238.521	177.408
	57.1603	32.7718					1.01174	0.580061					1.2961	0.844103					0.560417	0.98926					1.18995e-07	8.86977e-08					118.995	88.6977					237.991	177.395
	57.3074	32.9871					1.01434	0.583871					1.29598	0.840966					0.560513	0.992984					1.18985e-07	8.85246e-08					118.985	88.5246					237.97	177.049
	57.4608	33.0997					1.01706	0.585865					1.29422	0.840861					0.561873	0.993108					1.18836e-07	8.85189e-08					118.836	88.5189					237.673	177.038
	57.5077	33.3357					1.01789	0.590041					1.29188	0.83938					0.56368	0.994872					1.1864e-07	8.84373e-08					118.64	88.4373					237.28	176.875
	57.5905	33.4099					1.01935	0.591355					1.29051	0.839262					0.564739	0.995012					1.18526e-07	8.84308e-08					118.526	88.4308					237.051	176.862
	58.4021	33.9536					1.03372	0.60098					1.2899	0.837773					0.565215	0.996788					1.18474e-07	8.83489e-08					118.474	88.3489					236.949	176.698
	58.4021	34.167					1.03372	0.604756					1.2898	0.837551					0.565293	0.997053					1.18466e-07	8.83367e-08					118.466	88.3367					236.932	176.673
	58.4113	34.6086					1.03388	0.612572					1.28802	0.836246					0.566677	0.998612					1.18317e-07	8.82649e-08					118.317	88.2649					236.634	176.53
	59.1549	34.8416					1.04704	0.616695					1.2876	0.834152					0.567001	1.00112					1.18282e-07	8.815e-08					118.282	88.15					236.564	176.3
	59.2377	35.0658					1.04851	0.620665					1.28739	0.834099					0.567163	1.00118					1.18265e-07	8.8147e-08					118.265	88.147					236.529	176.294
	59.3211	35.1585					1.04998	0.622305					1.28698	0.833932					0.567484	1.00138					1.1823e-07	8.81379e-08					118.23	88.1379					236.46	176.276
	59.809	35.2123					1.05862	0.623258					1.28368	0.832419					0.570049	1.0032					1.17956e-07	8.80549e-08					117.956	88.0549					235.912	176.11
	60.1314	35.352					1.06432	0.62573					1.28321	0.831775					0.570413	1.00397					1.17917e-07	8.80196e-08					117.917	88.0196					235.835	176.039
	60.3367	35.4355					1.06796	0.627209					1.28091	0.83165					0.572213	1.00412					1.17726e-07	8.80128e-08					117.726	88.0128					235.452	176.026
	60.8935	35.972					1.07782	0.636705					1.28069	0.831243					0.572378	1.00461					1.17709e-07	8.79905e-08					117.709	87.9905					235.417	175.981
	60.9895	36.3174					1.07951	0.642818					1.2804	0.830898					0.57261	1.00503					1.17684e-07	8.79716e-08					117.684	87.9716					235.368	175.943
	61.8295	36.3804					1.09438	0.643932					1.28008	0.828483					0.572855	1.00794					1.17658e-07	8.78394e-08					117.658	87.8394					235.316	175.679
	61.9161	36.4378					1.09591	0.644949					1.27771	0.82782					0.574709	1.00874					1.17463e-07	8.78031e-08					117.463	87.8031					234.925	175.606
	62.035	36.5779					1.09802	0.647429					1.27579	0.824106					0.576214	1.01324					1.17305e-07	8.76003e-08					117.305	87.6003					234.609	175.201
	62.0351	36.6658					1.09802	0.648985					1.27321	0.824048					0.578237	1.01331					1.17093e-07	8.75972e-08					117.093	87.5972					234.186	175.194
	62.095	36.8919					1.09908	0.652987					1.26828	0.823259					0.582122	1.01426					1.1669e-07	8.75541e-08					116.69	87.5541					233.38	175.108
	62.2588	37.2522					1.10198	0.659365					1.26824	0.821308					0.582152	1.01664					1.16687e-07	8.74478e-08					116.687	87.4478					233.374	174.896
	62.7841	37.4189					1.11128	0.662314					1.26653	0.818623					0.583496	1.01991					1.16548e-07	8.73017e-08					116.548	87.3017					233.097	174.603
	63.0051	37.4716					1.11519	0.663248					1.26497	0.818227					0.584734	1.0204					1.16421e-07	8.72802e-08					116.421	87.2802					232.842	174.56
	63.0372	38.0148					1.11576	0.672861					1.26232	0.816314					0.586832	1.02274					1.16207e-07	8.71762e-08					116.207	87.1762					232.413	174.352
	63.0642	38.1314					1.11624	0.674926					1.26021	0.814718					0.588498	1.02469					1.16037e-07	8.70896e-08					116.037	87.0896					232.074	174.179
	63.2503	38.2923					1.11953	0.677773					1.25649	0.814366					0.59146	1.02513					1.15737e-07	8.70705e-08					115.737	87.0705					231.475	174.141
	63.5013	38.6336					1.12397	0.683814					1.25519	0.813773					0.592489	1.02585					1.15634e-07	8.70383e-08					115.634	87.0383					231.268	174.077
	64.0856	38.7968					1.13431	0.686703					1.25382	0.810665					0.593583	1.02968					1.15524e-07	8.68699e-08					115.524	86.8699					231.048	173.74
	64.4393	38.8403					1.14057	0.687474					1.25092	0.810479					0.595899	1.02991					1.15292e-07	8.68599e-08					115.292	86.8599					230.585	173.72
	64.5468	38.8508					1.14248	0.68766					1.25069	0.810299					0.596083	1.03013					1.15274e-07	8.68501e-08					115.274	86.8501					230.548	173.7
	64.6345	39.1097					1.14403	0.692241					1.24849	0.808051					0.597846	1.03291					1.15099e-07	8.67286e-08					115.099	86.7286					230.198	173.457
	65.6201	39.2239					1.16148	0.694263					1.24792	0.806571					0.598304	1.03474					1.15053e-07	8.66486e-08					115.053	86.6486					230.107	173.297
	65.9864	39.3354					1.16796	0.696237					1.24673	0.806042					0.599256	1.0354					1.14959e-07	8.662e-08					114.959	86.62					229.919	173.24
	66.2145	39.7001					1.172	0.702693					1.24569	0.803785					0.600094	1.0382					1.14876e-07	8.64982e-08					114.876	86.4982					229.753	172.996
	66.6132	39.9644					1.17905	0.707369					1.24512	0.80365					0.600545	1.03837					1.14832e-07	8.64909e-08					114.832	86.4909					229.664	172.982
	66.6743	40.2008					1.18013	0.711553					1.24464	0.803102					0.600935	1.03905					1.14794e-07	8.64614e-08					114.794	86.4614					229.587	172.923
	67.1429	40.4689					1.18843	0.7163					1.24273	0.802431					0.602468	1.03989					1.14643e-07	8.64253e-08					114.643	86.4253					229.286	172.851
	67.163	40.5017					1.18878	0.716879					1.24255	0.802148					0.602611	1.04024					1.14629e-07	8.641e-08					114.629	86.41					229.258	172.82
	67.2974	40.559					1.19116	0.717895					1.24179	0.801009					0.603225	1.04166					1.14569e-07	8.63487e-08					114.569	86.3487					229.138	172.697
	67.6956	40.728					1.19821	0.720885					1.24034	0.798686					0.604392	1.04457					1.14455e-07	8.62237e-08					114.455	86.2237					228.91	172.447
	67.704	40.7415					1.19836	0.721125					1.23865	0.796538					0.605759	1.04726					1.14322e-07	8.61082e-08					114.322	86.1082					228.643	172.216
	67.7359	40.7994					1.19893	0.72215					1.23737	0.796229					0.60679	1.04765					1.14222e-07	8.60916e-08					114.222	86.0916					228.443	172.183
	68.059	41.3619					1.20464	0.732106					1.23658	0.796202					0.607431	1.04768					1.14159e-07	8.60902e-08					114.159	86.0902					228.319	172.18
	68.0747	41.4192					1.20492	0.73312					1.2345	0.79347					0.609115	1.05112					1.13997e-07	8.59436e-08					113.997	85.9436					227.993	171.887
	68.1259	41.4248					1.20583	0.73322					1.22625	0.791479					0.615817	1.05363					1.13356e-07	8.58369e-08					113.356	85.8369					226.711	171.674
	68.9429	41.4484					1.22029	0.733638					1.22586	0.790026					0.616135	1.05547					1.13325e-07	8.57591e-08					113.325	85.7591					226.651	171.518
	69.1464	41.7632					1.22389	0.739209					1.22464	0.789317					0.617132	1.05637					1.13231e-07	8.57211e-08					113.231	85.7211					226.462	171.442
	69.6569	41.7837					1.23293	0.739572					1.2241	0.789082					0.617577	1.05666					1.13189e-07	8.57086e-08					113.189	85.7086					226.378	171.417
	69.9173	41.8805					1.23754	0.741284					1.22401	0.788581					0.617647	1.0573					1.13182e-07	8.56818e-08					113.182	85.6818					226.365	171.364
	70.86	42.1164					1.25422	0.745461					1.21938	0.788308					0.621438	1.05765					1.12826e-07	8.56672e-08					112.826	85.6672					225.652	171.334
	71.0484	42.1324					1.25756	0.745743					1.2193	0.785873					0.621505	1.06074					1.1282e-07	8.5537e-08					112.82	85.537					225.639	171.074
	71.2369	42.5662					1.26089	0.753422					1.21847	0.78303					0.622186	1.06436					1.12756e-07	8.53853e-08					112.756	85.3853					225.512	170.771
	71.9453	42.5889					1.27343	0.753823					1.21723	0.78266					0.623205	1.06484					1.12661e-07	8.53656e-08					112.661	85.3656					225.322	170.731
	71.9505	42.7671					1.27352	0.756977					1.21565	0.78239					0.624504	1.06518					1.1254e-07	8.53512e-08					112.54	85.3512					225.08	170.702
	72.0747	43.252					1.27572	0.765561					1.21536	0.782088					0.624741	1.06557					1.12518e-07	8.53351e-08					112.518	85.3351					225.036	170.67
	72.6839	43.2615					1.28651	0.765729					1.21498	0.780322					0.625048	1.06783					1.12489e-07	8.5241e-08					112.489	85.241					224.979	170.482
	72.8578	43.4847					1.28958	0.769679					1.21364	0.779506					0.626153	1.06888					1.12387e-07	8.51976e-08					112.387	85.1976					224.774	170.395
	73.3544	43.5255					1.29837	0.770401					1.21312	0.778548					0.626584	1.07011					1.12347e-07	8.51466e-08					112.347	85.1466					224.694	170.293
	73.4796	43.5599					1.30059	0.771011					1.21165	0.777857					0.627794	1.07099					1.12235e-07	8.51098e-08					112.235	85.1098					224.471	170.22
	74.0333	43.6085					1.31039	0.771871					1.21037	0.777848					0.628851	1.071					1.12138e-07	8.51094e-08					112.138	85.1094					224.276	170.219
	74.37	43.9235					1.31635	0.777446					1.21036	0.776279					0.628861	1.07302					1.12137e-07	8.5026e-08					112.137	85.026					224.275	170.052
	74.674	44.4184					1.32173	0.786206					1.20989	0.773167					0.629254	1.07704					1.12101e-07	8.48607e-08					112.101	84.8607					224.202	169.721
	74.697	44.6199					1.32214	0.789772					1.20747	0.77274					0.631256	1.07759					1.11918e-07	8.48381e-08					111.918	84.8381					223.835	169.676
	75.0406	44.6376					1.32822	0.790086					1.20727	0.772359					0.63142	1.07809					1.11903e-07	8.48178e-08					111.903	84.8178					223.805	169.636
	75.0597	44.8051					1.32856	0.79305					1.20544	0.770528					0.632934	1.08046					1.11765e-07	8.47208e-08					111.765	84.7208					223.529	169.442
	75.9715	44.8074					1.3447	0.793091					1.20325	0.769153					0.634751	1.08224					1.116e-07	8.4648e-08					111.6	84.648					223.199	169.296
	76.7148	44.8996					1.35785	0.794723					1.20092	0.7687					0.636688	1.08283					1.11424e-07	8.4624e-08					111.424	84.624					222.849	169.248
	76.7507	45.0951					1.35849	0.798183					1.20091	0.768287					0.636703	1.08337					1.11423e-07	8.46022e-08					111.423	84.6022					222.846	169.204
	76.7541	45.7695					1.35855	0.81012					1.20074	0.767938					0.636844	1.08383					1.1141e-07	8.45836e-08					111.41	84.5836					222.82	169.167
	76.8183	45.9664					1.35968	0.813605					1.1997	0.767272					0.637711	1.08469					1.11332e-07	8.45484e-08					111.332	84.5484					222.664	169.097
	77.2488	46.0828					1.3673	0.815666					1.19643	0.766557					0.640434	1.08563					1.11088e-07	8.45106e-08					111.088	84.5106					222.175	169.021
	77.2908	46.2508					1.36805	0.818639					1.19607	0.766069					0.640739	1.08626					1.1106e-07	8.44848e-08					111.06	84.4848					222.121	168.97
	77.3059	46.33					1.36831	0.820042					1.19347	0.763581					0.642911	1.08952					1.10867e-07	8.43534e-08					110.867	84.3534					221.733	168.707
	78.1246	46.529					1.38281	0.823563					1.19323	0.763337					0.643116	1.08983					1.10848e-07	8.43405e-08					110.848	84.3405					221.697	168.681
	78.2232	46.8107					1.38455	0.828549					1.19028	0.763013					0.645592	1.09026					1.10629e-07	8.43234e-08					110.629	84.3234					221.258	168.647
	78.2835	46.8686					1.38562	0.829575					1.19001	0.762735					0.645817	1.09062					1.10609e-07	8.43087e-08					110.609	84.3087					221.218	168.617
	78.386	46.9091					1.38743	0.830292					1.18965	0.758351					0.646117	1.09639					1.10583e-07	8.40775e-08					110.583	84.0775					221.165	168.155
	78.555	46.9757					1.39042	0.83147					1.18759	0.757389					0.647858	1.09766					1.10429e-07	8.40269e-08					110.429	84.0269					220.859	168.054
	78.8831	47.0954					1.39623	0.833589					1.18561	0.755385					0.649524	1.10031					1.10283e-07	8.39215e-08					110.283	83.9215					220.566	167.843
	80.2088	47.1173					1.4197	0.833976					1.18539	0.755001					0.64971	1.10082					1.10267e-07	8.39013e-08					110.267	83.9013					220.534	167.803
	80.2678	47.161					1.42074	0.83475					1.18505	0.752664					0.649996	1.10392					1.10242e-07	8.37785e-08					110.242	83.7785					220.483	167.557
	80.3681	47.8047					1.42252	0.846143					1.18367	0.752611					0.651162	1.10399					1.1014e-07	8.37757e-08					110.14	83.7757					220.28	167.551
	80.6347	47.842					1.42723	0.846804					1.18003	0.751868					0.654236	1.10497					1.09873e-07	8.37367e-08					109.873	83.7367					219.745	167.473
	80.8743	47.8575					1.43148	0.847078					1.17867	0.751403					0.655397	1.10559					1.09772e-07	8.37123e-08					109.772	83.7123					219.544	167.425
	81.0715	48.0809					1.43497	0.851031					1.17758	0.750877					0.656317	1.10629					1.09693e-07	8.36847e-08					109.693	83.6847					219.385	167.369
	81.4996	48.2361					1.44254	0.853778					1.17531	0.750707					0.658248	1.10652					1.09527e-07	8.36758e-08					109.527	83.6758					219.053	167.352
	81.804	48.5597					1.44793	0.859507					1.17476	0.748779					0.658713	1.10909					1.09487e-07	8.35746e-08					109.487	83.5746					218.973	167.149
	81.9811	49.2715					1.45107	0.872106					1.17413	0.747913					0.659249	1.11025					1.09441e-07	8.35292e-08					109.441	83.5292					218.881	167.058
	82.1658	49.5331					1.45433	0.876735					1.17373	0.746688					0.659594	1.11189					1.09411e-07	8.3465e-08					109.411	83.465					218.822	166.93
	83.092	49.6817					1.47073	0.879366					1.1715	0.745344					0.661497	1.11369					1.09249e-07	8.33947e-08					109.249	83.3947					218.497	166.789
	83.2673	49.8671					1.47383	0.882648					1.17084	0.745061					0.662059	1.11407					1.09201e-07	8.33799e-08					109.201	83.3799					218.401	166.76
	83.2793	50.0818					1.47404	0.886448					1.16905	0.744943					0.663591	1.11423					1.09071e-07	8.33737e-08					109.071	83.3737					218.141	166.747
	83.3675	50.1549					1.4756	0.887741					1.16845	0.744911					0.664098	1.11427					1.09028e-07	8.3372e-08					109.028	83.372					218.055	166.744
	83.4906	50.4196					1.47778	0.892426					1.16835	0.74453					0.664185	1.11478					1.0902e-07	8.33521e-08					109.02	83.3521					218.04	166.704
	83.9623	50.4339					1.48613	0.892681					1.16783	0.743697					0.664631	1.1159					1.08983e-07	8.33085e-08					108.983	83.3085					217.965	166.617
	83.9683	50.6551					1.48624	0.896595					1.16781	0.741963					0.664649	1.11824					1.08981e-07	8.32178e-08					108.981	83.2178					217.962	166.436
	84.0018	51.257					1.48683	0.907248					1.16718	0.738242					0.665188	1.12326					1.08935e-07	8.30235e-08					108.935	83.0235					217.871	166.047
	84.0404	51.6626					1.48751	0.914428					1.16698	0.735737					0.665359	1.12666					1.08921e-07	8.28929e-08					108.921	82.8929					217.842	165.786
	84.8216	51.8095					1.50134	0.917028					1.16542	0.732106					0.666699	1.13161					1.08808e-07	8.27039e-08					108.808	82.7039					217.616	165.408
	85.0838	51.9219					1.50598	0.919017					1.16356	0.731412					0.668297	1.13256					1.08674e-07	8.26678e-08					108.674	82.6678					217.347	165.336
	85.2699	52.1077					1.50928	0.922307					1.16158	0.730766					0.669999	1.13344					1.08531e-07	8.26342e-08					108.531	82.6342					217.062	165.268
	86.1371	52.2428					1.52463	0.924698					1.16031	0.730629					0.67109	1.13363					1.0844e-07	8.2627e-08					108.44	82.627					216.88	165.254
	86.4444	52.4362					1.53007	0.928121					1.15873	0.729973					0.672454	1.13453					1.08326e-07	8.25929e-08					108.326	82.5929					216.652	165.186
	87.442	52.5497					1.54772	0.930129					1.15742	0.728702					0.673587	1.13627					1.08232e-07	8.25269e-08					108.232	82.5269					216.464	165.054
	87.6961	52.6891					1.55222	0.932597					1.15569	0.728413					0.675084	1.13667					1.08108e-07	8.25119e-08					108.108	82.5119					216.216	165.024
	87.7913	52.9253					1.55391	0.936778					1.15294	0.727546					0.677467	1.13786					1.07912e-07	8.24669e-08					107.912	82.4669					215.824	164.934
	87.9475	53.072					1.55667	0.939374					1.15197	0.727225					0.678305	1.1383					1.07843e-07	8.24502e-08					107.843	82.4502					215.686	164.9
	88.231	53.2187					1.56169	0.94197					1.15123	0.724227					0.678947	1.14243					1.0779e-07	8.22947e-08					107.79	82.2947					215.581	164.589
	88.3091	53.2529					1.56307	0.942576					1.15101	0.721929					0.679138	1.14561					1.07775e-07	8.21756e-08					107.775	82.1756					215.549	164.351
	88.4252	53.8317					1.56513	0.95282					1.14953	0.721368					0.680429	1.14639					1.07669e-07	8.21465e-08					107.669	82.1465					215.338	164.293
	88.4456	54.0431					1.56549	0.956563					1.14938	0.720682					0.680554	1.14734					1.07659e-07	8.2111e-08					107.659	82.111					215.318	164.222
	89.3182	54.1993					1.58093	0.959327					1.14858	0.718989					0.681251	1.14969					1.07602e-07	8.20234e-08					107.602	82.0234					215.204	164.047
	89.4241	54.4471					1.58281	0.963714					1.14803	0.718859					0.681728	1.14987					1.07563e-07	8.20167e-08					107.563	82.0167					215.126	164.033
	89.6665	54.557					1.5871	0.965659					1.14747	0.718841					0.682222	1.1499					1.07523e-07	8.20157e-08					107.523	82.0157					215.046	164.031
	89.6739	54.6625					1.58723	0.967526					1.14671	0.718801					0.682886	1.14995					1.07469e-07	8.20137e-08					107.469	82.0137					214.938	164.027
	89.7958	54.6847					1.58939	0.967919					1.14481	0.718188					0.684539	1.1508					1.07335e-07	8.1982e-08					107.335	81.982					214.67	163.964
	90.2218	54.7898					1.59693	0.969779					1.1448	0.716801					0.684551	1.15274					1.07334e-07	8.19103e-08					107.334	81.9103					214.668	163.821
	90.5927	54.8748					1.60349	0.971284					1.14396	0.715548					0.685281	1.15449					1.07275e-07	8.18455e-08					107.275	81.8455					214.549	163.691
	90.7757	55.1604					1.60673	0.976339					1.14167	0.713923					0.687292	1.15676					1.07113e-07	8.17616e-08					107.113	81.7616					214.225	163.523
	91.1814	55.165					1.61391	0.976421					1.14043	0.713769					0.688371	1.15698					1.07026e-07	8.17537e-08					107.026	81.7537					214.052	163.507
	91.5243	55.2726					1.61998	0.978325					1.13978	0.712559					0.688949	1.15867					1.0698e-07	8.16912e-08					106.98	81.6912					213.959	163.382
	91.8535	55.3296					1.62581	0.979335					1.13943	0.711659					0.689254	1.15994					1.06955e-07	8.16448e-08					106.955	81.6448					213.91	163.29
	91.8942	55.412					1.62653	0.980793					1.13849	0.710925					0.690081	1.16097					1.06889e-07	8.16069e-08					106.889	81.6069					213.778	163.214
	92.2493	55.8407					1.63281	0.988381					1.13806	0.710918					0.690454	1.16098					1.06859e-07	8.16066e-08					106.859	81.6066					213.718	163.213
	92.3259	56.0468					1.63417	0.992029					1.13617	0.710748					0.692117	1.16122					1.06726e-07	8.15978e-08					106.726	81.5978					213.453	163.196
	92.3593	56.0924					1.63476	0.992836					1.13585	0.710622					0.6924	1.16139					1.06704e-07	8.15913e-08					106.704	81.5913					213.408	163.183
	92.7914	57.0361					1.64241	1.00954					1.13392	0.710295					0.694098	1.16185					1.06569e-07	8.15745e-08					106.569	81.5745					213.138	163.149
	92.971	57.147					1.64559	1.0115					1.13335	0.709923					0.694601	1.16238					1.06529e-07	8.15553e-08					106.529	81.5553					213.058	163.111
	93.0317	58.8392					1.64666	1.04145					1.13295	0.70978					0.694951	1.16258					1.06501e-07	8.15479e-08					106.501	81.5479					213.003	163.096
	93.1128	59.8482					1.6481	1.05931					1.13273	0.708025					0.695151	1.16506					1.06486e-07	8.14575e-08					106.486	81.4575					212.971	162.915
	93.2139	60.4525					1.64989	1.07001					1.13104	0.707519					0.696644	1.16577					1.06368e-07	8.14315e-08					106.368	81.4315					212.735	162.863
	93.4908	60.5014					1.65479	1.07087					1.12839	0.707141					0.698985	1.1663					1.06183e-07	8.1412e-08					106.183	81.412					212.367	162.824
	93.6539	60.6673					1.65767	1.07381					1.12688	0.706198					0.700328	1.16764					1.06078e-07	8.13635e-08					106.078	81.3635					212.157	162.727
	93.9957	60.8417					1.66372	1.0769					1.12667	0.706151					0.700512	1.16771					1.06064e-07	8.13611e-08					106.064	81.3611					212.128	162.722
	94.0841	61.3507					1.66529	1.08591					1.12659	0.705941					0.700586	1.168					1.06058e-07	8.13503e-08					106.058	81.3503					212.116	162.701
	94.2984	61.377					1.66908	1.08637					1.12609	0.704127					0.701027	1.17058					1.06024e-07	8.1257e-08					106.024	81.257					212.047	162.514
	94.3395	61.6852					1.66981	1.09183					1.12572	0.702475					0.70136	1.17293					1.05998e-07	8.1172e-08					105.998	81.172					211.995	162.344
	94.3727	62.0631					1.6704	1.09852					1.12499	0.702165					0.702003	1.17337					1.05947e-07	8.11561e-08					105.947	81.1561					211.895	162.312
	94.9784	62.334					1.68112	1.10331					1.12496	0.699912					0.702028	1.17658					1.05945e-07	8.10404e-08					105.945	81.0404					211.891	162.081
	95.1659	62.4352					1.68444	1.1051					1.12287	0.699764					0.703896	1.17679					1.058e-07	8.10328e-08					105.8	81.0328					211.6	162.066
	95.6452	62.6186					1.69292	1.10835					1.12129	0.698864					0.705301	1.17808					1.05691e-07	8.09866e-08					105.691	80.9866					211.383	161.973
	95.9167	63.2921					1.69772	1.12027					1.12101	0.695455					0.705547	1.18297					1.05672e-07	8.08118e-08					105.672	80.8118					211.344	161.624
	96.037	63.4116					1.69986	1.12239					1.11947	0.695088					0.706928	1.1835					1.05566e-07	8.0793e-08					105.566	80.793					211.131	161.586
	96.0431	63.7248					1.69996	1.12793					1.11508	0.695054					0.710858	1.18355					1.05264e-07	8.07913e-08					105.264	80.7913					210.527	161.583
	96.2334	63.9962					1.70333	1.13273					1.11451	0.693616					0.711363	1.18562					1.05225e-07	8.07176e-08					105.225	80.7176					210.45	161.435
	96.3858	64.088					1.70603	1.13436					1.1132	0.693537					0.712537	1.18573					1.05135e-07	8.07136e-08					105.135	80.7136					210.271	161.427
	96.9851	64.3212					1.71664	1.13849					1.11254	0.691499					0.713136	1.18867					1.0509e-07	8.06093e-08					105.09	80.6093					210.18	161.219
	97.1352	64.5926					1.71929	1.14329					1.11227	0.690581					0.713381	1.19					1.05071e-07	8.05623e-08					105.071	80.5623					210.142	161.125
	97.3194	64.6555					1.72255	1.1444					1.1112	0.690145					0.71434	1.19063					1.04998e-07	8.054e-08					104.998	80.54					209.997	161.08
	97.5327	64.7511					1.72633	1.1461					1.10991	0.688897					0.715504	1.19244					1.0491e-07	8.04762e-08					104.91	80.4762					209.82	160.952
	97.5977	64.995					1.72748	1.15041					1.10783	0.687427					0.717377	1.19458					1.04768e-07	8.04011e-08					104.768	80.4011					209.537	160.802
	98.0517	65.1318					1.73551	1.15283					1.10618	0.684442					0.718871	1.19893					1.04656e-07	8.02487e-08					104.656	80.2487					209.311	160.497
	98.0634	65.546					1.73572	1.16016					1.10515	0.682494					0.719795	1.20178					1.04586e-07	8.01493e-08					104.586	80.1493					209.173	160.299
	98.1037	65.8781					1.73644	1.16604					1.10307	0.68182					0.721679	1.20277					1.04445e-07	8.01149e-08					104.445	80.1149					208.89	160.23
	99.195	66.6515					1.75575	1.17973					1.10271	0.680853					0.722012	1.20419					1.0442e-07	8.00657e-08					104.42	80.0657					208.84	160.131
	99.2007	66.7804					1.75585	1.18201					1.09977	0.680488					0.724678	1.20472					1.04222e-07	8.00471e-08					104.222	80.0471					208.443	160.094
	99.4756	67.0784					1.76072	1.18729					1.09955	0.679966					0.724875	1.20549					1.04207e-07	8.00205e-08					104.207	80.0205					208.414	160.041
	99.4886	67.5594					1.76095	1.1958					1.09841	0.6793					0.725919	1.20647					1.04129e-07	7.99866e-08					104.129	79.9866					208.259	159.973
	99.9203	67.5929					1.76859	1.19639					1.09806	0.679066					0.726235	1.20682					1.04106e-07	7.99746e-08					104.106	79.9746					208.212	159.949
	100.116	67.9988					1.77205	1.20358					1.09783	0.677697					0.726447	1.20883					1.0409e-07	7.99049e-08					104.09	79.9049					208.181	159.81
	100.305	68.0771					1.7754	1.20496					1.09717	0.676576					0.727049	1.21049					1.04046e-07	7.98478e-08					104.046	79.8478					208.092	159.696
	100.414	68.1648					1.77734	1.20652					1.09601	0.67606					0.728101	1.21125					1.03968e-07	7.98216e-08					103.968	79.8216					207.936	159.643
	100.428	68.7019					1.77757	1.21602					1.09404	0.675141					0.729905	1.21261					1.03835e-07	7.97748e-08					103.835	79.7748					207.67	159.55
	100.665	68.7554					1.78177	1.21697					1.09278	0.674435					0.731051	1.21366					1.03751e-07	7.9739e-08					103.751	79.739					207.502	159.478
	100.864	68.9696					1.78528	1.22076					1.08923	0.673962					0.734312	1.21436					1.03513e-07	7.97149e-08					103.513	79.7149					207.025	159.43
	101.912	69.4158					1.80384	1.22866					1.0892	0.671475					0.734336	1.21806					1.03511e-07	7.95886e-08					103.511	79.5886					207.022	159.177
	102.544	69.7532					1.81503	1.23463					1.0891	0.671098					0.73443	1.21862					1.03504e-07	7.95694e-08					103.504	79.5694					207.008	159.139
	102.974	69.8598					1.82264	1.23652					1.08875	0.67072					0.734753	1.21918					1.0348e-07	7.95502e-08					103.48	79.5502					206.961	159.1
	103.167	69.9853					1.82605	1.23874					1.08747	0.670694					0.735929	1.21922					1.03395e-07	7.95489e-08					103.395	79.5489					206.79	159.098
	103.381	70.1174					1.82984	1.24108					1.08669	0.670295					0.736644	1.21982					1.03343e-07	7.95286e-08					103.343	79.5286					206.686	159.057
	103.717	70.2359					1.83579	1.24317					1.08605	0.669003					0.737231	1.22175					1.03301e-07	7.94631e-08					103.301	79.4631					206.601	158.926
	103.893	70.3232					1.8389	1.24472					1.08563	0.667804					0.737616	1.22354					1.03273e-07	7.94022e-08					103.273	79.4022					206.545	158.804
	105.119	71.0047					1.8606	1.25678					1.0843	0.666934					0.73885	1.22484					1.03183e-07	7.9358e-08					103.183	79.358					206.367	158.716
	105.86	72.5087					1.87373	1.2834					1.08379	0.662066					0.739318	1.23217					1.0315e-07	7.91114e-08					103.15	79.1114					206.299	158.223
	106.251	72.9165					1.88064	1.29062					1.0834	0.661572					0.73968	1.23292					1.03124e-07	7.90864e-08					103.124	79.0864					206.247	158.173
	106.642	73.3527					1.88756	1.29834					1.08164	0.660883					0.741302	1.23396					1.03007e-07	7.90515e-08					103.007	79.0515					206.014	158.103
	106.872	73.6149					1.89164	1.30298					1.08117	0.660008					0.74174	1.23528					1.02975e-07	7.90072e-08					102.975	79.0072					205.951	158.014
	106.993	74.2558					1.89377	1.31433					1.08054	0.653609					0.742317	1.24503					1.02934e-07	7.86838e-08					102.934	78.6838					205.868	157.368
	107.076	74.4851					1.89525	1.31839					1.08039	0.652941					0.74246	1.24605					1.02924e-07	7.865e-08					102.924	78.65					205.848	157.3
	107.649	74.6019					1.90538	1.32045					1.07945	0.652693					0.743332	1.24643					1.02861e-07	7.86375e-08					102.861	78.6375					205.723	157.275
	107.768	74.7722					1.9075	1.32347					1.07638	0.651927					0.746172	1.2476					1.02659e-07	7.85989e-08					102.659	78.5989					205.317	157.198
	108.045	75.4403					1.91239	1.33529					1.07438	0.651215					0.748034	1.24869					1.02527e-07	7.85629e-08					102.527	78.5629					205.053	157.126
	108.067	75.5631					1.91279	1.33747					1.07337	0.650394					0.748978	1.24996					1.0246e-07	7.85215e-08					102.46	78.5215					204.919	157.043
	108.556	75.7649					1.92144	1.34104					1.0719	0.650244					0.750351	1.25019					1.02363e-07	7.8514e-08					102.363	78.514					204.725	157.028
	108.804	75.8778					1.92583	1.34304					1.07055	0.649589					0.751611	1.2512					1.02274e-07	7.84809e-08					102.274	78.4809					204.548	156.962
	109.394	76.3771					1.93628	1.35188					1.07036	0.649422					0.751789	1.25145					1.02261e-07	7.84725e-08					102.261	78.4725					204.523	156.945
	109.515	76.708					1.93842	1.35773					1.06891	0.64834					0.753136	1.25312					1.02167e-07	7.84179e-08					102.167	78.4179					204.334	156.836
	109.858	77.4084					1.94449	1.37013					1.06832	0.648036					0.753694	1.25359					1.02128e-07	7.84026e-08					102.128	78.4026					204.255	156.805
	110.761	77.4617					1.96048	1.37107					1.0656	0.647257					0.75624	1.25479					1.0195e-07	7.83633e-08					101.95	78.3633					203.899	156.727
	110.921	78.015					1.9633	1.38087					1.06533	0.647075					0.756495	1.25507					1.01932e-07	7.83541e-08					101.932	78.3541					203.864	156.708
	113.382	78.1752					2.00687	1.3837					1.06532	0.646047					0.756507	1.25666					1.01931e-07	7.83024e-08					101.931	78.3024					203.862	156.605
	113.5	78.605					2.00895	1.39131					1.06515	0.645969					0.756662	1.25678					1.0192e-07	7.82984e-08					101.92	78.2984					203.841	156.597
	113.89	78.9236					2.01586	1.39695					1.06398	0.644659					0.757764	1.25881					1.01844e-07	7.82325e-08					101.844	78.2325					203.687	156.465
	114.303	79.2104					2.02316	1.40202					1.06164	0.644135					0.759966	1.25963					1.01691e-07	7.82061e-08					101.691	78.2061					203.382	156.412
	114.338	79.4339					2.02379	1.40598					1.06122	0.644069					0.760364	1.25973					1.01663e-07	7.82027e-08					101.663	78.2027					203.327	156.405
	114.597	79.8745					2.02836	1.41378					1.05877	0.642233					0.76267	1.26258					1.01504e-07	7.81103e-08					101.504	78.1103					203.009	156.221
	114.881	80.0252					2.03339	1.41645					1.05841	0.640752					0.763012	1.26489					1.01481e-07	7.80358e-08					101.481	78.0358					202.961	156.072
	115.18	80.2799					2.03868	1.42096					1.0576	0.640573					0.763778	1.26517					1.01428e-07	7.80268e-08					101.428	78.0268					202.856	156.054
	116.683	80.3676					2.06529	1.42251					1.05689	0.640265					0.764452	1.26565					1.01382e-07	7.80113e-08					101.382	78.0113					202.764	156.023
	117.941	80.4243					2.08756	1.42351					1.05632	0.639879					0.764985	1.26626					1.01345e-07	7.79919e-08					101.345	77.9919					202.69	155.984
	118.132	80.5249					2.09094	1.42529					1.05573	0.639746					0.765547	1.26646					1.01307e-07	7.79852e-08					101.307	77.9852					202.613	155.97
	118.653	80.6155					2.10016	1.42689					1.05328	0.639499					0.76787	1.26685					1.01148e-07	7.79728e-08					101.148	77.9728					202.296	155.946
	118.795	80.8517					2.10266	1.43108					1.05224	0.638119					0.768861	1.26901					1.01081e-07	7.79034e-08					101.081	77.9034					202.161	155.807
	119.19	81.172					2.10966	1.43674					1.05173	0.637386					0.769348	1.27016					1.01048e-07	7.78666e-08					101.048	77.8666					202.095	155.733
	119.439	81.4159					2.11407	1.44106					1.05136	0.637042					0.769694	1.2707					1.01024e-07	7.78493e-08					101.024	77.8493					202.048	155.699
	119.779	81.8412					2.1201	1.44859					1.05011	0.635519					0.770887	1.27309					1.00943e-07	7.77728e-08					100.943	77.7728					201.886	155.546
	119.872	81.9145					2.12174	1.44989					1.04975	0.634412					0.771225	1.27484					1.0092e-07	7.77172e-08					100.92	77.7172					201.84	155.434
	120.187	81.9445					2.12732	1.45042					1.04913	0.633709					0.771815	1.27595					1.0088e-07	7.76819e-08					100.88	77.6819					201.761	155.364
	120.195	82.7376					2.12745	1.46446					1.04827	0.63327					0.77264	1.27664					1.00825e-07	7.76598e-08					100.825	77.6598					201.649	155.32
	120.733	82.765					2.13698	1.46494					1.04739	0.630766					0.77348	1.2806					1.00768e-07	7.75342e-08					100.768	77.5342					201.536	155.068
	121.096	83.2696					2.1434	1.47387					1.04701	0.630534					0.773838	1.28097					1.00744e-07	7.75226e-08					100.744	77.5226					201.487	155.045
	121.162	83.2976					2.14457	1.47437					1.04634	0.630425					0.77448	1.28114					1.00701e-07	7.75171e-08					100.701	77.5171					201.401	155.034
	121.593	83.5063					2.1522	1.47806					1.04605	0.628926					0.774754	1.28352					1.00682e-07	7.7442e-08					100.682	77.442					201.364	154.884
	121.607	83.8354					2.15245	1.48389					1.04573	0.628745					0.775063	1.28381					1.00661e-07	7.74329e-08					100.661	77.4329					201.323	154.866
	122.169	84.2254					2.1624	1.49079					1.04559	0.62847					0.775199	1.28425					1.00652e-07	7.74191e-08					100.652	77.4191					201.305	154.838
	122.577	84.5661					2.16962	1.49682					1.04466	0.628216					0.776086	1.28465					1.00593e-07	7.74063e-08					100.593	77.4063					201.185	154.813
	122.898	84.6366					2.1753	1.49807					1.04436	0.626719					0.776376	1.28704					1.00573e-07	7.73313e-08					100.573	77.3313					201.147	154.663
	123.132	85.0129					2.17943	1.50473					1.04313	0.625705					0.777552	1.28866					1.00494e-07	7.72805e-08					100.494	77.2805					200.989	154.561
	123.643	85.1037					2.18848	1.50634					1.04311	0.625348					0.777577	1.28923					1.00493e-07	7.72627e-08					100.493	77.2627					200.986	154.525
	123.752	85.2678					2.19041	1.50924					1.04236	0.623897					0.77829	1.29155					1.00445e-07	7.719e-08					100.445	77.19					200.89	154.38
	123.876	85.724					2.1926	1.51731					1.04005	0.622734					0.780511	1.29342					1.00297e-07	7.71317e-08					100.297	77.1317					200.594	154.263
	124.789	85.9739					2.20877	1.52174					1.03951	0.622035					0.781034	1.29454					1.00262e-07	7.70968e-08					100.262	77.0968					200.525	154.194
	125.602	86.032					2.22315	1.52277					1.03716	0.621778					0.783297	1.29495					1.00112e-07	7.70839e-08					100.112	77.0839					200.225	154.168
	125.94	86.9341					2.22913	1.53873					1.0328	0.621646					0.787508	1.29516					9.98351e-08	7.70773e-08					99.8351	77.0773					199.67	154.155
	126.243	86.9664					2.2345	1.53931					1.03064	0.62024					0.789596	1.29743					9.96983e-08	7.7007e-08					99.6983	77.007					199.397	154.014
	126.389	87.3527					2.23709	1.54614					1.02962	0.619962					0.790589	1.29788					9.96335e-08	7.69931e-08					99.6335	76.9931					199.267	153.986
	126.719	88.2541					2.24293	1.5621					1.02679	0.619648					0.793341	1.29838					9.94545e-08	7.69773e-08					99.4545	76.9773					198.909	153.955
	126.946	88.2681					2.24694	1.56235					1.02068	0.619408					0.799312	1.29877					9.90692e-08	7.69653e-08					99.0692	76.9653					198.138	153.931
	127.309	88.6699					2.25337	1.56946					1.02058	0.619039					0.799408	1.29937					9.9063e-08	7.69469e-08					99.063	76.9469					198.126	153.894
	127.358	88.7369					2.25424	1.57064					1.01928	0.618508					0.80068	1.30022					9.89815e-08	7.69204e-08					98.9815	76.9204					197.963	153.841
	127.813	89.0036					2.2623	1.57536					1.0184	0.618385					0.80155	1.30042					9.89259e-08	7.69142e-08					98.9259	76.9142					197.852	153.828
	127.841	89.3218					2.26279	1.581					1.01832	0.618291					0.801623	1.30058					9.89213e-08	7.69095e-08					98.9213	76.9095					197.843	153.819
	128.406	89.7242					2.27279	1.58812					1.01722	0.613269					0.802708	1.30873					9.8852e-08	7.66586e-08					98.852	76.6586					197.704	153.317
	129.057	89.986					2.28431	1.59275					1.01662	0.612453					0.803299	1.31006					9.88144e-08	7.66178e-08					98.8144	76.6178					197.629	153.236
	129.325	90.5801					2.28905	1.60327					1.01417	0.612105					0.805714	1.31063					9.86609e-08	7.66004e-08					98.6609	76.6004					197.322	153.201
	129.332	90.6503					2.28917	1.60451					1.01356	0.610016					0.806309	1.31405					9.86232e-08	7.64962e-08					98.6232	76.4962					197.246	152.992
	129.815	91.2061					2.29773	1.61435					1.01042	0.609437					0.809415	1.315					9.84271e-08	7.64673e-08					98.4271	76.4673					196.854	152.935
	129.854	91.3368					2.29842	1.61666					1.00995	0.608931					0.809878	1.31583					9.83979e-08	7.6442e-08					98.3979	76.442					196.796	152.884
	130.556	91.5122					2.31083	1.61977					1.00966	0.608396					0.81017	1.31671					9.83796e-08	7.64154e-08					98.3796	76.4154					196.759	152.831
	131.377	91.7722					2.32538	1.62437					1.00929	0.608384					0.810528	1.31673					9.83571e-08	7.64148e-08					98.3571	76.4148					196.714	152.83
	131.722	91.9833					2.33148	1.6281					1.00895	0.606726					0.810869	1.31946					9.83357e-08	7.63321e-08					98.3357	76.3321					196.671	152.664
	131.895	92.2038					2.33454	1.63201					1.00828	0.606534					0.811536	1.31977					9.82938e-08	7.63225e-08					98.2938	76.3225					196.588	152.645
	132.134	92.4408					2.33878	1.6362					1.00712	0.606501					0.812686	1.31983					9.82218e-08	7.63209e-08					98.2218	76.3209					196.444	152.642
	132.524	92.9694					2.34568	1.64556					1.00681	0.606151					0.812997	1.32041					9.82023e-08	7.63034e-08					98.2023	76.3034					196.405	152.607
	133.118	93.0965					2.35619	1.64781					1.00538	0.606007					0.814418	1.32064					9.81135e-08	7.62962e-08					98.1135	76.2962					196.227	152.592
	133.271	93.5763					2.3589	1.6563					1.00223	0.605784					0.817556	1.32101					9.79183e-08	7.62851e-08					97.9183	76.2851					195.837	152.57
	133.28	93.7914					2.35906	1.66011					1.00133	0.605055					0.818448	1.32222					9.7863e-08	7.62488e-08					97.863	76.2488					195.726	152.498
	134.673	95.3969					2.38372	1.68852					1.00063	0.602021					0.819151	1.32724					9.78195e-08	7.60976e-08					97.8195	76.0976					195.639	152.195
	134.779	95.4792					2.38559	1.68998					0.998091	0.600758					0.82169	1.32934					9.76629e-08	7.60347e-08					97.6629	76.0347					195.326	152.069
	134.801	96.0417					2.38598	1.69994					0.997931	0.5972					0.821851	1.33528					9.76529e-08	7.58576e-08					97.6529	75.8576					195.306	151.715
	136.055	96.1831					2.40818	1.70244					0.997376	0.596758					0.822407	1.33602					9.76188e-08	7.58356e-08					97.6188	75.8356					195.238	151.671
	136.617	96.7593					2.41813	1.71264					0.997015	0.596304					0.822769	1.33678					9.75965e-08	7.5813e-08					97.5965	75.813					195.193	151.626
	136.796	97.6232					2.42128	1.72793					0.996007	0.596226					0.823781	1.33691					9.75344e-08	7.58092e-08					97.5344	75.8092					195.069	151.618
	137.653	97.6959					2.43646	1.72922					0.995324	0.596031					0.824467	1.33724					9.74924e-08	7.57994e-08					97.4924	75.7994					194.985	151.599
	137.973	97.8703					2.44212	1.7323					0.993947	0.595858					0.825852	1.33753					9.74077e-08	7.57908e-08					97.4077	75.7908					194.815	151.582
	138.459	97.8975					2.45073	1.73279					0.989356	0.5958					0.830481	1.33763					9.7126e-08	7.57879e-08					97.126	75.7879					194.252	151.576
	139.066	98.0375					2.46147	1.73526					0.989014	0.595373					0.830827	1.33835					9.71051e-08	7.57667e-08					97.1051	75.7667					194.21	151.533
	139.125	98.1088					2.46252	1.73653					0.988072	0.59387					0.83178	1.34087					9.70474e-08	7.5692e-08					97.0474	75.692					194.095	151.384
	139.125	98.165					2.46252	1.73752					0.987564	0.593405					0.832294	1.34166					9.70164e-08	7.56688e-08					97.0164	75.6688					194.033	151.338
	139.918	98.3826					2.47654	1.74137					0.985567	0.592335					0.834318	1.34346					9.68944e-08	7.56156e-08					96.8944	75.6156					193.789	151.231
	139.976	98.453					2.47758	1.74262					0.985514	0.591922					0.834372	1.34416					9.68911e-08	7.55951e-08					96.8911	75.5951					193.782	151.19
	139.985	99.3045					2.47773	1.75769					0.985425	0.591007					0.834462	1.34571					9.68857e-08	7.55496e-08					96.8857	75.5496					193.771	151.099
	140.692	99.5559					2.49024	1.76214					0.983727	0.590949					0.836187	1.34581					9.67821e-08	7.55468e-08					96.7821	75.5468					193.564	151.094
	140.697	100.664					2.49034	1.78175					0.982789	0.59066					0.837141	1.34629					9.6725e-08	7.55324e-08					96.725	75.5324					193.45	151.065
	140.786	100.965					2.49192	1.78708					0.982149	0.5901					0.837792	1.34724					9.6686e-08	7.55046e-08					96.686	75.5046					193.372	151.009
	141.376	101.093					2.50235	1.78935					0.981466	0.590052					0.838488	1.34732					9.66444e-08	7.55022e-08					96.6444	75.5022					193.289	151.004
	142.13	101.095					2.51569	1.78937					0.979099	0.589449					0.840902	1.34835					9.65006e-08	7.54722e-08					96.5006	75.4722					193.001	150.944
	144.229	101.298					2.55286	1.79297					0.979032	0.588556					0.840971	1.34986					9.64965e-08	7.54278e-08					96.4965	75.4278					192.993	150.856
	144.861	101.489					2.56404	1.79636					0.978363	0.585748					0.841654	1.35465					9.64559e-08	7.52884e-08					96.4559	75.2884					192.912	150.577
	144.971	102.056					2.56599	1.8064					0.974925	0.585473					0.845175	1.35512					9.62475e-08	7.52748e-08					96.2475	75.2748					192.495	150.55
	145.189	102.246					2.56985	1.80976					0.974759	0.583532					0.845344	1.35844					9.62375e-08	7.51784e-08					96.2375	75.1784					192.475	150.357
	145.469	102.35					2.5748	1.81159					0.974062	0.582871					0.846061	1.35957					9.61952e-08	7.51456e-08					96.1952	75.1456					192.39	150.291
	145.979	103.122					2.58383	1.82526					0.973258	0.582769					0.846886	1.35974					9.61466e-08	7.51406e-08					96.1466	75.1406					192.293	150.281
	146.113	103.48					2.5862	1.83159					0.972865	0.581653					0.84729	1.36166					9.61229e-08	7.50852e-08					96.1229	75.0852					192.246	150.17
	146.459	103.565					2.59233	1.8331					0.971205	0.581057					0.848997	1.36269					9.60227e-08	7.50556e-08					96.0227	75.0556					192.045	150.111
	146.879	104.03					2.59976	1.84133					0.970684	0.580438					0.849535	1.36375					9.59912e-08	7.50249e-08					95.9912	75.0249					191.982	150.05
	146.942	104.291					2.60088	1.84594					0.970135	0.578474					0.8501	1.36714					9.59581e-08	7.49275e-08					95.9581	74.9275					191.916	149.855
	146.958	104.317					2.60116	1.84641					0.969181	0.577313					0.851084	1.36915					9.59006e-08	7.487e-08					95.9006	74.87					191.801	149.74
	147.038	104.421					2.60257	1.84825					0.967164	0.575946					0.853167	1.37152					9.57792e-08	7.48022e-08					95.7792	74.8022					191.558	149.604
	147.665	105.417					2.61367	1.86588					0.965843	0.574924					0.854534	1.3733					9.56998e-08	7.47515e-08					95.6998	74.7515					191.4	149.503
	148.016	105.833					2.61988	1.87325					0.965078	0.573707					0.855326	1.37542					9.56538e-08	7.46912e-08					95.6538	74.6912					191.308	149.382
	149.995	106.086					2.65492	1.87772					0.961437	0.572915					0.859106	1.3768					9.54354e-08	7.4652e-08					95.4354	74.652					190.871	149.304
	152.071	106.526					2.69166	1.88551					0.961161	0.571835					0.859393	1.37868					9.54189e-08	7.45985e-08					95.4189	74.5985					190.838	149.197
	152.323	107.126					2.69612	1.89612					0.961158	0.571614					0.859396	1.37907					9.54187e-08	7.45876e-08					95.4187	74.5876					190.837	149.175
	153.19	107.381					2.71146	1.90064					0.960525	0.571155					0.860055	1.37987					9.53808e-08	7.45648e-08					95.3808	74.5648					190.762	149.13
	153.385	108.219					2.71491	1.91548					0.960116	0.570798					0.860481	1.3805					9.53564e-08	7.45471e-08					95.3564	74.5471					190.713	149.094
	155.065	108.669					2.74465	1.92344					0.959817	0.570025					0.860792	1.38185					9.53385e-08	7.45089e-08					95.3385	74.5089					190.677	149.018
	155.35	108.721					2.74969	1.92436					0.958734	0.569748					0.861922	1.38234					9.52737e-08	7.44951e-08					95.2737	74.4951					190.547	148.99
	155.546	110.579					2.75317	1.95724					0.957663	0.569564					0.863039	1.38266					9.52097e-08	7.4486e-08					95.2097	74.486					190.419	148.972
	157.668	110.761					2.79073	1.96046					0.956574	0.568033					0.864177	1.38536					9.51447e-08	7.44102e-08					95.1447	74.4102					190.289	148.82
	157.688	112.663					2.79108	1.99413					0.956163	0.567602					0.864606	1.38612					9.51202e-08	7.43889e-08					95.1202	74.3889					190.24	148.778
	158.139	113.06					2.79906	2.00115					0.956025	0.567305					0.864751	1.38664					9.5112e-08	7.43742e-08					95.112	74.3742					190.224	148.748
	158.156	113.541					2.79936	2.00967					0.954333	0.566482					0.866523	1.38809					9.50111e-08	7.43335e-08					95.0111	74.3335					190.022	148.667
	158.762	113.574					2.81008	2.01026					0.95374	0.564631					0.867144	1.39136					9.49758e-08	7.42419e-08					94.9758	74.2419					189.952	148.484
	159.877	113.922					2.82983	2.01641					0.953022	0.563574					0.867897	1.39324					9.49331e-08	7.41896e-08					94.9331	74.1896					189.866	148.379
	160.264	113.998					2.83667	2.01777					0.95219	0.563027					0.868771	1.39421					9.48836e-08	7.41625e-08					94.8836	74.1625					189.767	148.325
	160.478	114.362					2.84046	2.0242					0.949589	0.562979					0.871506	1.39429					9.4729e-08	7.41601e-08					94.729	74.1601					189.458	148.32
	160.924	114.707					2.84836	2.03031					0.944724	0.562794					0.876643	1.39462					9.44408e-08	7.4151e-08					94.4408	74.151					188.882	148.302
	160.973	114.854					2.84922	2.03292					0.943431	0.561442					0.878012	1.39703					9.43644e-08	7.40841e-08					94.3644	74.0841					188.729	148.168
	160.991	115.022					2.84955	2.03589					0.941504	0.561151					0.880057	1.39755					9.42507e-08	7.40697e-08					94.2507	74.0697					188.501	148.139
	161	115.555					2.8497	2.04533					0.939164	0.56017					0.882545	1.3993					9.41128e-08	7.40212e-08					94.1128	74.0212					188.226	148.042
	161.336	115.812					2.85564	2.04988					0.938932	0.559729					0.882792	1.40008					9.40992e-08	7.39994e-08					94.0992	73.9994					188.198	147.999
	161.536	115.919					2.85919	2.05177					0.938633	0.55965					0.88311	1.40022					9.40815e-08	7.39955e-08					94.0815	73.9955					188.163	147.991
	161.8	116.262					2.86386	2.05784					0.937971	0.55916					0.883816	1.4011					9.40426e-08	7.39713e-08					94.0426	73.9713					188.085	147.943
	163.695	116.806					2.89739	2.06747					0.937641	0.558853					0.884168	1.40165					9.40232e-08	7.39561e-08					94.0232	73.9561					188.046	147.912
	164.285	117.925					2.90785	2.08728					0.937416	0.557465					0.884408	1.40414					9.40099e-08	7.38875e-08					94.0099	73.8875					188.02	147.775
	164.298	118.476					2.90808	2.09703					0.93508	0.556473					0.886903	1.40592					9.38727e-08	7.38384e-08					93.8727	73.8384					187.745	147.677
	165.221	118.588					2.92442	2.09901					0.934711	0.555959					0.887298	1.40684					9.3851e-08	7.38131e-08					93.851	73.8131					187.702	147.626
	165.466	119.452					2.92875	2.11429					0.93421	0.554384					0.887834	1.40968					9.38216e-08	7.37352e-08					93.8216	73.7352					187.643	147.47
	165.856	123.125					2.93565	2.17931					0.933381	0.554382					0.888721	1.40968					9.3773e-08	7.37351e-08					93.773	73.7351					187.546	147.47
	166.488	123.445					2.94684	2.18497					0.931609	0.553725					0.890622	1.41087					9.36691e-08	7.37026e-08					93.6691	73.7026					187.338	147.405
	166.577	123.957					2.94842	2.19405					0.929395	0.553156					0.893002	1.41189					9.35396e-08	7.36745e-08					93.5396	73.6745					187.079	147.349
	166.974	124.734					2.95545	2.20779					0.929048	0.553012					0.893375	1.41216					9.35193e-08	7.36674e-08					93.5193	73.6674					187.039	147.335
	167.325	124.932					2.96165	2.2113					0.928557	0.552825					0.893903	1.41249					9.34907e-08	7.36582e-08					93.4907	73.6582					186.981	147.316
	168.068	125.284					2.97481	2.21753					0.928535	0.552703					0.893927	1.41271					9.34893e-08	7.36521e-08					93.4893	73.6521					186.979	147.304
	168.338	125.757					2.97958	2.22589					0.92846	0.5524					0.894007	1.41326					9.3485e-08	7.36372e-08					93.485	73.6372					186.97	147.274
	168.528	126.364					2.98295	2.23664					0.92795	0.551946					0.894557	1.41408					9.34552e-08	7.36148e-08					93.4552	73.6148					186.91	147.23
	168.85	126.475					2.98864	2.2386					0.926759	0.549222					0.895842	1.41903					9.33857e-08	7.34802e-08					93.3857	73.4802					186.771	146.96
	170.159	126.592					3.01182	2.24068					0.926204	0.548594					0.896441	1.42018					9.33533e-08	7.34492e-08					93.3533	73.4492					186.707	146.898
	170.672	128.369					3.02089	2.27213					0.925107	0.548512					0.897625	1.42033					9.32894e-08	7.34451e-08					93.2894	73.4451					186.579	146.89
	171.44	130.729					3.03448	2.3139					0.922805	0.547167					0.900117	1.42278					9.31553e-08	7.33787e-08					93.1553	73.3787					186.311	146.757
	171.574	131.447					3.03686	2.32661					0.922684	0.546242					0.900249	1.42447					9.31482e-08	7.33331e-08					93.1482	73.3331					186.296	146.666
	171.634	131.872					3.03792	2.33413					0.920277	0.545329					0.902861	1.42615					9.30083e-08	7.3288e-08					93.0083	73.288					186.017	146.576
	172.491	133.007					3.05308	2.35422					0.919124	0.544828					0.904114	1.42706					9.29414e-08	7.32632e-08					92.9414	73.2632					185.883	146.526
	173.627	133.482					3.07319	2.36264					0.917882	0.544709					0.905466	1.42728					9.28694e-08	7.32573e-08					92.8694	73.2573					185.739	146.515
	174.141	134.548					3.0823	2.38149					0.917149	0.544131					0.906266	1.42834					9.28269e-08	7.32289e-08					92.8269	73.2289					185.654	146.458
	174.172	134.86					3.08284	2.38703					0.917145	0.541971					0.906269	1.43232					9.28267e-08	7.31222e-08					92.8267	73.1222					185.653	146.244
	175.055	135.764					3.09848	2.40303					0.916505	0.541909					0.906967	1.43244					9.27896e-08	7.31192e-08					92.7896	73.1192					185.579	146.238
	175.388	136.05					3.10438	2.40808					0.916433	0.541841					0.907046	1.43256					9.27854e-08	7.31158e-08					92.7854	73.1158					185.571	146.232
	175.551	137.07					3.10726	2.42614					0.916266	0.541797					0.907229	1.43264					9.27757e-08	7.31136e-08					92.7757	73.1136					185.551	146.227
	175.641	137.612					3.10884	2.43572					0.916015	0.541656					0.907503	1.4329					9.27612e-08	7.31067e-08					92.7612	73.1067					185.522	146.213
	175.96	140.033					3.11449	2.47859					0.914519	0.541412					0.909137	1.43335					9.26746e-08	7.30946e-08					92.6746	73.0946					185.349	146.189
	176.143	140.485					3.11773	2.48659					0.914118	0.541165					0.909575	1.43381					9.26515e-08	7.30824e-08					92.6515	73.0824					185.303	146.165
	176.428	141.402					3.12277	2.50282					0.913057	0.539281					0.910737	1.4373					9.25901e-08	7.29895e-08					92.5901	72.9895					185.18	145.979
	177.178	141.97					3.13606	2.51286					0.911808	0.537329					0.912105	1.44092					9.2518e-08	7.28932e-08					92.518	72.8932					185.036	145.786
	177.851	142.027					3.14796	2.51388					0.911775	0.53699					0.912142	1.44156					9.25161e-08	7.28764e-08					92.5161	72.8764					185.032	145.753
	178.694	142.13					3.16288	2.51571					0.908629	0.535537					0.915598	1.44426					9.23347e-08	7.28048e-08					92.3347	72.8048					184.669	145.61
	179.249	144.208					3.17271	2.55247					0.908126	0.535425					0.916152	1.44447					9.23057e-08	7.27993e-08					92.3057	72.7993					184.611	145.599
	180.277	144.575					3.19091	2.55898					0.907071	0.535312					0.917314	1.44468					9.2245e-08	7.27937e-08					92.245	72.7937					184.49	145.587
	180.864	145.137					3.20129	2.56893					0.904828	0.532314					0.91979	1.4503					9.21161e-08	7.26458e-08					92.1161	72.6458					184.232	145.292
	180.867	146.232					3.20135	2.5883					0.904665	0.532127					0.91997	1.45065					9.21067e-08	7.26366e-08					92.1067	72.6366					184.213	145.273
	180.961	146.449					3.20301	2.59215					0.904515	0.53209					0.920136	1.45072					9.20981e-08	7.26348e-08					92.0981	72.6348					184.196	145.27
	181.263	146.8					3.20835	2.59836					0.904278	0.531133					0.920398	1.45252					9.20845e-08	7.25876e-08					92.0845	72.5876					184.169	145.175
	182.61	147.501					3.2322	2.61077					0.903904	0.530722					0.920812	1.4533					9.2063e-08	7.25673e-08					92.063	72.5673					184.126	145.135
	182.67	147.557					3.23325	2.61176					0.903736	0.530511					0.920998	1.45369					9.20533e-08	7.25569e-08					92.0533	72.5569					184.107	145.114
	182.946	149.352					3.23814	2.64353					0.901276	0.530099					0.923724	1.45447					9.19123e-08	7.25366e-08					91.9123	72.5366					183.825	145.073
	183.701	149.619					3.25151	2.64826					0.901022	0.5299					0.924006	1.45485					9.18977e-08	7.25268e-08					91.8977	72.5268					183.795	145.054
	184.907	151.575					3.27286	2.68288					0.900939	0.529314					0.924098	1.45595					9.18929e-08	7.24979e-08					91.8929	72.4979					183.786	144.996
	185.292	151.746					3.27968	2.6859					0.898058	0.529259					0.927301	1.45606					9.1728e-08	7.24951e-08					91.728	72.4951					183.456	144.99
	186.045	152.415					3.293	2.69774					0.896673	0.528702					0.928844	1.45711					9.16489e-08	7.24677e-08					91.6489	72.4677					183.298	144.935
	186.282	155.351					3.2972	2.74971					0.896203	0.528573					0.929368	1.45735					9.16221e-08	7.24613e-08					91.6221	72.4613					183.244	144.923
	186.916	157.082					3.30842	2.78035					0.895874	0.528449					0.929736	1.45759					9.16033e-08	7.24552e-08					91.6033	72.4552					183.207	144.91
	187.769	157.165					3.32352	2.78182					0.895823	0.528157					0.929792	1.45814					9.16004e-08	7.24408e-08					91.6004	72.4408					183.201	144.882
	187.926	159.593					3.3263	2.82479					0.894763	0.527183					0.930976	1.45999					9.15399e-08	7.23928e-08					91.5399	72.3928					183.08	144.786
	188.458	160.402					3.33571	2.83912					0.894039	0.526283					0.931785	1.4617					9.14986e-08	7.23485e-08					91.4986	72.3485					182.997	144.697
	188.865	160.661					3.3429	2.8437					0.893118	0.526133					0.932817	1.46198					9.14461e-08	7.2341e-08					91.4461	72.341					182.892	144.682
	189.025	161.338					3.34575	2.85569					0.892332	0.526132					0.933697	1.46198					9.14013e-08	7.2341e-08					91.4013	72.341					182.803	144.682
	190.5	161.989					3.37184	2.8672					0.890907	0.525332					0.935295	1.4635					9.13202e-08	7.23016e-08					91.3202	72.3016					182.64	144.603
	190.583	162.302					3.37333	2.87275					0.888381	0.525058					0.938134	1.46403					9.11766e-08	7.2288e-08					91.1766	72.288					182.353	144.576
	190.595	162.441					3.37352	2.8752					0.88762	0.524752					0.938991	1.46461					9.11334e-08	7.2273e-08					91.1334	72.273					182.267	144.546
	190.958	162.483					3.37996	2.87595					0.882289	0.524742					0.945016	1.46463					9.08313e-08	7.22725e-08					90.8313	72.2725					181.663	144.545
	191.17	162.866					3.38371	2.88273					0.882142	0.524257					0.945182	1.46555					9.0823e-08	7.22486e-08					90.823	72.2486					181.646	144.497
	191.818	163.148					3.39517	2.88772					0.88202	0.524213					0.94532	1.46564					9.08161e-08	7.22464e-08					90.8161	72.2464					181.632	144.493
	192.858	163.667					3.41358	2.89691					0.881857	0.5242					0.945505	1.46566					9.08069e-08	7.22458e-08					90.8069	72.2458					181.614	144.492
	193.53	165.448					3.42548	2.92842					0.88124	0.523207					0.946205	1.46756					9.0772e-08	7.21968e-08					90.772	72.1968					181.544	144.394
	194.225	168.067					3.43779	2.97479					0.881232	0.52182					0.946215	1.47021					9.07715e-08	7.21284e-08					90.7715	72.1284					181.543	144.257
	195.131	168.255					3.45382	2.97812					0.880778	0.521259					0.946729	1.47129					9.07459e-08	7.21008e-08					90.7459	72.1008					181.492	144.202
	195.739	168.342					3.46458	2.97964					0.879665	0.520953					0.947994	1.47187					9.0683e-08	7.20857e-08					90.683	72.0857					181.366	144.171
	195.829	169.216					3.46618	2.99512					0.878487	0.520109					0.949334	1.4735					9.06165e-08	7.20441e-08					90.6165	72.0441					181.233	144.088
	197.095	169.69					3.48857	3.00351					0.878213	0.519838					0.949646	1.47402					9.0601e-08	7.20307e-08					90.601	72.0307					181.202	144.061
	199.29	170.094					3.52743	3.01066					0.878085	0.519824					0.949791	1.47404					9.05938e-08	7.20301e-08					90.5938	72.0301					181.188	144.06
	199.387	172.561					3.52916	3.05432					0.876638	0.519698					0.951441	1.47429					9.05122e-08	7.20239e-08					90.5122	72.0239					181.024	144.048
	202.206	173.233					3.57905	3.06623					0.875751	0.519611					0.952454	1.47446					9.04622e-08	7.20196e-08					90.4622	72.0196					180.924	144.039
	202.532	175.787					3.58481	3.11143					0.874837	0.519524					0.953497	1.47462					9.04108e-08	7.20153e-08					90.4108	72.0153					180.822	144.031
	202.951	176.811					3.59223	3.12956					0.873928	0.518274					0.954537	1.47703					9.03596e-08	7.19537e-08					90.3596	71.9537					180.719	143.907
	206.341	178.377					3.65223	3.15727					0.873215	0.518231					0.955353	1.47711					9.03195e-08	7.19516e-08					90.3195	71.9516					180.639	143.903
	207.009	179.933					3.66406	3.18481					0.872143	0.518055					0.956581	1.47745					9.02593e-08	7.19429e-08					90.2593	71.9429					180.519	143.886
	207.066	179.939					3.66506	3.18491					0.872013	0.516868					0.956731	1.47975					9.02519e-08	7.18844e-08					90.2519	71.8844					180.504	143.769
	209.838	181.492					3.71414	3.21241					0.871399	0.516496					0.957435	1.48047					9.02175e-08	7.1866e-08					90.2175	71.866					180.435	143.732
	209.843	183.159					3.71423	3.24192					0.871255	0.515298					0.9576	1.48279					9.02094e-08	7.1807e-08					90.2094	71.807					180.419	143.614
	211.121	184.478					3.73684	3.26526					0.869554	0.514995					0.959554	1.48338					9.01139e-08	7.17921e-08					90.1139	71.7921					180.228	143.584
	215.184	186.047					3.80876	3.29303					0.869348	0.514461					0.959792	1.48442					9.01023e-08	7.17658e-08					90.1023	71.7658					180.205	143.532
	215.372	187.944					3.81209	3.3266					0.867742	0.514063					0.961641	1.48519					9.00123e-08	7.17461e-08					90.0123	71.7461					180.025	143.492
	216.082	187.972					3.82465	3.3271					0.867673	0.512943					0.96172	1.48737					9.00085e-08	7.16909e-08					90.0085	71.6909					180.017	143.382
	216.663	188.509					3.83493	3.33661					0.867178	0.512835					0.962291	1.48758					8.99807e-08	7.16857e-08					89.9807	71.6857					179.961	143.371
	217.211	188.982					3.84464	3.34498					0.86694	0.512694					0.962565	1.48786					8.99674e-08	7.16787e-08					89.9674	71.6787					179.935	143.357
	219.364	189.664					3.88273	3.35705					0.866637	0.512659					0.962915	1.48792					8.99504e-08	7.1677e-08					89.9504	71.677					179.901	143.354
	220.322	189.69					3.8997	3.35752					0.866545	0.512469					0.963021	1.48829					8.99453e-08	7.16676e-08					89.9453	71.6676					179.891	143.335
	221.265	190.784					3.9164	3.37688					0.866146	0.511332					0.963482	1.49052					8.99229e-08	7.16116e-08					89.9229	71.6116					179.846	143.223
	221.955	195.875					3.9286	3.46698					0.863619	0.510011					0.966404	1.4931					8.97816e-08	7.15465e-08					89.7816	71.5465					179.563	143.093
	223.293	200.647					3.95229	3.55146					0.863455	0.509922					0.966593	1.49328					8.97724e-08	7.15421e-08					89.7724	71.5421					179.545	143.084
	226.131	202.828					4.00252	3.59005					0.862913	0.509622					0.967221	1.49386					8.97422e-08	7.15273e-08					89.7422	71.5273					179.484	143.055
	229.88	203.766					4.06887	3.60666					0.862279	0.508973					0.967956	1.49514					8.97068e-08	7.14953e-08					89.7068	71.4953					179.414	142.991
	230.129	204.31					4.07329	3.61628					0.861972	0.508661					0.968312	1.49575					8.96896e-08	7.148e-08					89.6896	71.48					179.379	142.96
	234.386	205.13					4.14863	3.63081					0.861181	0.508616					0.96923	1.49584					8.96455e-08	7.14777e-08					89.6455	71.4777					179.291	142.955
	234.917	206.022					4.15802	3.64658					0.860435	0.508581					0.970097	1.49591					8.96039e-08	7.1476e-08					89.6039	71.476					179.208	142.952
	236.014	207.958					4.17744	3.68086					0.859771	0.50823					0.970869	1.4966					8.95668e-08	7.14587e-08					89.5668	71.4587					179.134	142.917
	236.291	209.202					4.18236	3.70287					0.859447	0.507578					0.971246	1.49788					8.95487e-08	7.14266e-08					89.5487	71.4266					179.097	142.853
	236.613	215.391					4.18805	3.81243					0.858051	0.507497					0.972872	1.49804					8.9471e-08	7.14226e-08					89.471	71.4226					178.942	142.845
	236.698	216.294					4.18955	3.82841					0.857471	0.506051					0.973547	1.5009					8.94387e-08	7.13514e-08					89.4387	71.3514					178.877	142.703
	237.312	216.326					4.20043	3.82897					0.857004	0.506014					0.974093	1.50097					8.94127e-08	7.13495e-08					89.4127	71.3495					178.825	142.699
	238.03	216.485					4.21313	3.83179					0.856793	0.505833					0.974338	1.50133					8.9401e-08	7.13406e-08					89.401	71.3406					178.802	142.681
	238.845	218.015					4.22755	3.85886					0.85649	0.504854					0.974692	1.50327					8.93841e-08	7.12924e-08					89.3841	71.2924					178.768	142.585
	239.189	219.249					4.23364	3.88071					0.856371	0.504524					0.974832	1.50392					8.93775e-08	7.12761e-08					89.3775	71.2761					178.755	142.552
	239.271	221.536					4.23509	3.92118					0.854003	0.504442					0.9776	1.50408					8.92459e-08	7.1272e-08					89.2459	71.272					178.492	142.544
	239.918	225.349					4.24656	3.98868					0.853396	0.504418					0.978312	1.50413					8.92121e-08	7.12709e-08					89.2121	71.2709					178.424	142.542
	240.75	225.616					4.26127	3.99341					0.852573	0.504103					0.979277	1.50476					8.91664e-08	7.12553e-08					89.1664	71.2553					178.333	142.511
	240.753	227.717					4.26132	4.03059					0.851997	0.50361					0.979952	1.50573					8.91345e-08	7.12311e-08					89.1345	71.2311					178.269	142.462
	241.428	229.456					4.27327	4.06137					0.851051	0.502564					0.981063	1.50781					8.90821e-08	7.11795e-08					89.0821	71.1795					178.164	142.359
	242.236	231.529					4.28758	4.09806					0.850753	0.502418					0.981413	1.5081					8.90655e-08	7.11723e-08					89.0655	71.1723					178.131	142.345
	242.569	231.872					4.29347	4.10414					0.849235	0.502175					0.9832	1.50859					8.89814e-08	7.11604e-08					88.9814	71.1604					177.963	142.321
	244.835	237.075					4.33358	4.19622					0.848793	0.50192					0.983719	1.50909					8.8957e-08	7.11478e-08					88.957	71.1478					177.914	142.296
	244.924	237.378					4.33515	4.20159					0.846973	0.50162					0.985867	1.50969					8.88562e-08	7.1133e-08					88.8562	71.133					177.712	142.266
	246.957	240.611					4.37114	4.25882					0.846418	0.501615					0.986522	1.5097					8.88255e-08	7.11328e-08					88.8255	71.1328					177.651	142.266
	248.097	242.771					4.39131	4.29705					0.846133	0.500288					0.986858	1.51235					8.88098e-08	7.10674e-08					88.8098	71.0674					177.62	142.135
	250.357	243.032					4.43132	4.30167					0.845928	0.499809					0.987101	1.51331					8.87985e-08	7.10438e-08					88.7985	71.0438					177.597	142.088
	250.826	244.741					4.43962	4.33192					0.845392	0.499284					0.987735	1.51436					8.87688e-08	7.10179e-08					88.7688	71.0179					177.538	142.036
	251.359	245.301					4.44906	4.34182					0.845043	0.498534					0.988148	1.51586					8.87495e-08	7.09809e-08					88.7495	70.9809					177.499	141.962
	251.421	245.374					4.45015	4.34313					0.844991	0.497937					0.988209	1.51706					8.87467e-08	7.09515e-08					88.7467	70.9515					177.493	141.903
	251.867	245.537					4.45805	4.34601					0.843381	0.497454					0.990116	1.51803					8.86578e-08	7.09277e-08					88.6578	70.9277					177.316	141.855
	252.987	246.301					4.47786	4.35952					0.843332	0.497144					0.990174	1.51865					8.86551e-08	7.09125e-08					88.6551	70.9125					177.31	141.825
	253.755	248.929					4.49146	4.40605					0.842961	0.496271					0.990615	1.52041					8.86346e-08	7.08694e-08					88.6346	70.8694					177.269	141.739
	254.399	249.82					4.50287	4.42181					0.842644	0.496052					0.990991	1.52085					8.86171e-08	7.08586e-08					88.6171	70.8586					177.234	141.717
	255.602	250.339					4.52415	4.431					0.840954	0.495709					0.992998	1.52155					8.8524e-08	7.08417e-08					88.524	70.8417					177.048	141.683
	255.984	251.241					4.53091	4.44696					0.836438	0.495635					0.998383	1.52169					8.82755e-08	7.08381e-08					88.2755	70.8381					176.551	141.676
	257.498	251.243					4.55771	4.44701					0.836039	0.495004					0.998859	1.52297					8.82536e-08	7.0807e-08					88.2536	70.807					176.507	141.614
	257.576	257.285					4.5591	4.55394					0.835726	0.493296					0.999234	1.52642					8.82364e-08	7.07228e-08					88.2364	70.7228					176.473	141.446
	259.315	257.441					4.58987	4.5567					0.835475	0.493126					0.999535	1.52677					8.82226e-08	7.07144e-08					88.2226	70.7144					176.445	141.429
	259.443	259.435					4.59214	4.59201					0.835006	0.492898					1.0001	1.52723					8.81968e-08	7.07032e-08					88.1968	70.7032					176.394	141.406
	263.372	261.719					4.66168	4.63242					0.834712	0.491703					1.00045	1.52966					8.81807e-08	7.06443e-08					88.1807	70.6443					176.361	141.289
	263.77	262.33					4.66872	4.64324					0.833927	0.491394					1.00139	1.53029					8.81376e-08	7.0629e-08					88.1376	70.629					176.275	141.258
	264.596	266.087					4.68336	4.70974					0.831574	0.491201					1.00421	1.53068					8.80086e-08	7.06195e-08					88.0086	70.6195					176.017	141.239
	266.365	269.122					4.71466	4.76346					0.83088	0.490739					1.00505	1.53162					8.79706e-08	7.05968e-08					87.9706	70.5968					175.941	141.194
	266.674	270.795					4.72014	4.79307					0.830044	0.490116					1.00606	1.53289					8.79248e-08	7.05661e-08					87.9248	70.5661					175.85	141.132
	267.884	275.33					4.74155	4.87335					0.82961	0.489901					1.00658	1.53333					8.79011e-08	7.05555e-08					87.9011	70.5555					175.802	141.111
	268.381	276.63					4.75034	4.89635					0.828846	0.48931					1.0075	1.53454					8.78592e-08	7.05263e-08					87.8592	70.5263					175.718	141.053
	268.849	277.102					4.75862	4.90471					0.828301	0.488634					1.00816	1.53592					8.78295e-08	7.0493e-08					87.8295	70.493					175.659	140.986
	272.829	278.975					4.82907	4.93786					0.828182	0.488579					1.0083	1.53603					8.78229e-08	7.04903e-08					87.8229	70.4903					175.646	140.981
	273.528	282.613					4.84144	5.00224					0.827705	0.488444					1.00888	1.53631					8.77969e-08	7.04836e-08					87.7969	70.4836					175.594	140.967
	275.547	282.737					4.87719	5.00444					0.827104	0.48548					1.0096	1.5424					8.7764e-08	7.03375e-08					87.764	70.3375					175.528	140.675
	278.983	283.985					4.938	5.02653					0.82708	0.484621					1.00963	1.54417					8.77627e-08	7.02952e-08					87.7627	70.2952					175.525	140.59
	280.303	289.392					4.96137	5.12225					0.82539	0.483461					1.01168	1.54657					8.76704e-08	7.0238e-08					87.6704	70.238					175.341	140.476
	280.803	293.697					4.97022	5.19844					0.825213	0.483113					1.01189	1.54729					8.76607e-08	7.02208e-08					87.6607	70.2208					175.321	140.442
	282.144	294.37					4.99395	5.21035					0.8243	0.482699					1.013	1.54814					8.76109e-08	7.02004e-08					87.6109	70.2004					175.222	140.401
	282.642	296.337					5.00277	5.24516					0.823892	0.482482					1.0135	1.54859					8.75887e-08	7.01897e-08					87.5887	70.1897					175.177	140.379
	283.66	301.974					5.02078	5.34495					0.823659	0.481632					1.01378	1.55036					8.75759e-08	7.01478e-08					87.5759	70.1478					175.152	140.296
	283.952	307.337					5.02595	5.43987					0.823249	0.481407					1.01428	1.55082					8.75536e-08	7.01367e-08					87.5536	70.1367					175.107	140.273
	287.731	310.131					5.09285	5.48931					0.822877	0.481091					1.01473	1.55148					8.75333e-08	7.01211e-08					87.5333	70.1211					175.067	140.242
	288.314	313.424					5.10316	5.54761					0.821525	0.48086					1.01637	1.55196					8.74596e-08	7.01097e-08					87.4596	70.1097					174.919	140.219
	289.284	313.826					5.12033	5.55472					0.819919	0.480348					1.01833	1.55302					8.73722e-08	7.00844e-08					87.3722	70.0844					174.744	140.169
	289.422	319.609					5.12278	5.65707					0.819798	0.47887					1.01848	1.55611					8.73656e-08	7.00115e-08					87.3656	70.0115					174.731	140.023
	290.936	322.551					5.14956	5.70916					0.819596	0.478854					1.01872	1.55614					8.73546e-08	7.00107e-08					87.3546	70.0107					174.709	140.021
	291.077	323.545					5.15206	5.72674					0.818656	0.477161					1.01987	1.55968					8.73035e-08	6.99272e-08					87.3035	69.9272					174.607	139.854
	291.48	328.39					5.1592	5.8125					0.818481	0.476435					1.02008	1.5612					8.7294e-08	6.98914e-08					87.294	69.8914					174.588	139.783
	291.642	328.484					5.16206	5.81416					0.818215	0.476124					1.02041	1.56186					8.72795e-08	6.98761e-08					87.2795	69.8761					174.559	139.752
	291.951	331.67					5.16753	5.87056					0.816919	0.475333					1.022	1.56352					8.72091e-08	6.98371e-08					87.2091	69.8371					174.418	139.674
	293.615	332.944					5.19698	5.8931					0.815366	0.47516					1.0239	1.56388					8.71247e-08	6.98285e-08					87.1247	69.8285					174.249	139.657
	293.724	332.965					5.19892	5.89348					0.812878	0.474031					1.02695	1.56626					8.69898e-08	6.97728e-08					86.9898	69.7728					173.98	139.546
	293.857	333.25					5.20128	5.89853					0.812047	0.473214					1.02798	1.56799					8.69448e-08	6.97325e-08					86.9448	69.7325					173.89	139.465
	296.168	339.401					5.24218	6.0074					0.811923	0.473104					1.02813	1.56822					8.6938e-08	6.97271e-08					86.938	69.7271					173.876	139.454
	296.664	341.091					5.25095	6.03731					0.811511	0.473069					1.02864	1.56829					8.69158e-08	6.97254e-08					86.9158	69.7254					173.832	139.451
	298.44	350.534					5.28238	6.20446					0.810764	0.472956					1.02956	1.56853					8.68753e-08	6.97198e-08					86.8753	69.7198					173.751	139.44
	300.668	352.002					5.32182	6.23044					0.809721	0.472858					1.03085	1.56874					8.68188e-08	6.97149e-08					86.8188	69.7149					173.638	139.43
	301.817	357.38					5.34216	6.32563					0.809534	0.472632					1.03108	1.56922					8.68087e-08	6.97038e-08					86.8087	69.7038					173.617	139.408
	305.16	357.751					5.40134	6.3322					0.808761	0.472545					1.03203	1.5694					8.67669e-08	6.96995e-08					86.7669	69.6995					173.534	139.399
	306.549	364.174					5.42592	6.44587					0.808313	0.472306					1.03259	1.56991					8.67427e-08	6.96877e-08					86.7427	69.6877					173.485	139.375
	307.298	380.158					5.43918	6.7288					0.80805	0.471376					1.03291	1.57188					8.67285e-08	6.96418e-08					86.7285	69.6418					173.457	139.284
	311.085	385.414					5.50621	6.82183					0.807875	0.471018					1.03313	1.57264					8.6719e-08	6.96241e-08					86.719	69.6241					173.438	139.248
	313.509	386.432					5.54911	6.83984					0.807653	0.470616					1.0334	1.57349					8.6707e-08	6.96043e-08					86.707	69.6043					173.414	139.209
	315.245	394.086					5.57984	6.97532					0.807638	0.469516					1.03342	1.57583					8.67062e-08	6.955e-08					86.7062	69.55					173.412	139.1
	316.172	411.415					5.59625	7.28205					0.807548	0.46943					1.03353	1.57602					8.67014e-08	6.95457e-08					86.7014	69.5457					173.403	139.091
	320.854	417.923					5.67911	7.39723					0.802087	0.469356					1.04032	1.57617					8.64067e-08	6.95421e-08					86.4067	69.5421					172.813	139.084
	325.056	425.807					5.75349	7.53679					0.802011	0.468738					1.04041	1.57749					8.64026e-08	6.95116e-08					86.4026	69.5116					172.805	139.023
	327.364	436.356					5.79434	7.72351					0.800764	0.468709					1.04197	1.57755					8.63354e-08	6.95101e-08					86.3354	69.5101					172.671	139.02
	331.534	459.339					5.86816	8.1303					0.800753	0.468598					1.04198	1.57779					8.63349e-08	6.95047e-08					86.3349	69.5047					172.67	139.009
	333.395	482.23					5.90109	8.53547					0.800338	0.468312					1.0425	1.5784					8.63125e-08	6.94906e-08					86.3125	69.4906					172.625	138.981
	335.33	498.036					5.93534	8.81523					0.800323	0.467542					1.04252	1.58004					8.63117e-08	6.94525e-08					86.3117	69.4525					172.623	138.905
	344.125	516.157					6.091	9.13597					0.798715	0.466854					1.04453	1.58152					8.62252e-08	6.94186e-08					86.2252	69.4186					172.45	138.837
	345.342	519.514					6.11256	9.19539					0.798285	0.46647					1.04507	1.58234					8.62021e-08	6.93996e-08					86.2021	69.3996					172.404	138.799
	347.435	557.083					6.1496	9.86037					0.797727	0.465987					1.04577	1.58338					8.61721e-08	6.93758e-08					86.1721	69.3758					172.344	138.752
	348.887	563.527					6.17531	9.97442					0.797725	0.465432					1.04577	1.58457					8.6172e-08	6.93483e-08					86.172	69.3483					172.344	138.697
	351.309	600.054					6.21817	10.6209					0.797608	0.465021					1.04592	1.58545					8.61657e-08	6.93281e-08					86.1657	69.3281					172.331	138.656
	351.424	622.686					6.22021	11.0216					0.796805	0.464494					1.04693	1.58659					8.61226e-08	6.9302e-08					86.1226	69.302					172.245	138.604
	352.124	657.954					6.23259	11.6458					0.796136	0.464338					1.04776	1.58692					8.60867e-08	6.92943e-08					86.0867	69.2943					172.173	138.589
	353.51	665.843					6.25713	11.7854					0.794981	0.464036					1.04922	1.58757					8.60246e-08	6.92794e-08					86.0246	69.2794					172.049	138.559
	353.533	943.358					6.25753	16.6974					0.793629	0.46319					1.05092	1.5894					8.59521e-08	6.92376e-08					85.9521	69.2376					171.904	138.475
	354.703	204.042					6.27824	3.61154					0.793179	0.462316					1.05149	1.59129					8.59279e-08	6.91944e-08					85.9279	69.1944					171.856	138.389
	357.899	122.479					6.33482	2.16788					0.792157	0.462063					1.05278	1.59183					8.58732e-08	6.91819e-08					85.8732	69.1819					171.746	138.364
	362.547	94.2458					6.41708	1.66815					0.79072	0.461625					1.05459	1.59278					8.57962e-08	6.91603e-08					85.7962	69.1603					171.592	138.321
	370.299	197.182					6.5543	3.49013					0.790552	0.461601					1.0548	1.59283					8.57872e-08	6.91591e-08					85.7872	69.1591					171.574	138.318
	374.853	45.9046					6.6349	0.812511					0.788445	0.461486					1.05747	1.59308					8.56745e-08	6.91534e-08					85.6745	69.1534					171.349	138.307
	378.868	128.757					6.70596	2.27899					0.78699	0.461204					1.05932	1.59369					8.55967e-08	6.91395e-08					85.5967	69.1395					171.193	138.279
	379.834	75.3038					6.72306	1.33288					0.786803	0.461155					1.05956	1.5938					8.55867e-08	6.91371e-08					85.5867	69.1371					171.173	138.274
	385.614	142.089					6.82538	2.51498					0.784014	0.460519					1.06311	1.59518					8.54378e-08	6.91056e-08					85.4378	69.1056					170.876	138.211
	388.537	208.193					6.87711	3.68502					0.783005	0.460332					1.0644	1.59559					8.5384e-08	6.90964e-08					85.384	69.0964					170.768	138.193
	401.209	276.758					7.1014	4.89862					0.78208	0.459831					1.06558	1.59668					8.53347e-08	6.90716e-08					85.3347	69.0716					170.669	138.143
	401.685	8.94441					7.10982	0.158316					0.7814	0.459829					1.06645	1.59668					8.52984e-08	6.90715e-08					85.2984	69.0715					170.597	138.143
	409.936	226.249					7.25587	4.0046					0.780693	0.459667					1.06735	1.59703					8.52608e-08	6.90635e-08					85.2608	69.0635					170.522	138.127
	417.699	6.24792					7.39327	0.110588					0.779805	0.459448					1.06849	1.59751					8.52135e-08	6.90527e-08					85.2135	69.0527					170.427	138.105
	418.921	119.619					7.4149	2.11726					0.779508	0.458614					1.06887	1.59933					8.51977e-08	6.90115e-08					85.1977	69.0115					170.395	138.023
	423.927	13.4876					7.50351	0.23873					0.779432	0.458275					1.06897	1.60006					8.51936e-08	6.89947e-08					85.1936	68.9947					170.387	137.989
	425.073	78.9819					7.52379	1.39798					0.778623	0.458023					1.07001	1.60062					8.51506e-08	6.89822e-08					85.1506	68.9822					170.301	137.964
	425.67	53.9703					7.53436	0.955275					0.77751	0.457898					1.07144	1.60089					8.50914e-08	6.89761e-08					85.0914	68.9761					170.183	137.952
	427.378	387.157					7.56458	6.85268					0.777211	0.457434					1.07182	1.6019					8.50755e-08	6.89531e-08					85.0755	68.9531					170.151	137.906
	434.078	19.872					7.68318	0.351735					0.776814	0.457193					1.07233	1.60243					8.50544e-08	6.89412e-08					85.0544	68.9412					170.109	137.882
	439.217	6.37943					7.77414	0.112916					0.776094	0.456984					1.07326	1.60289					8.50161e-08	6.89309e-08					85.0161	68.9309					170.032	137.862
	443.316	39.0016					7.8467	0.690328					0.774621	0.456314					1.07516	1.60435					8.49379e-08	6.88978e-08					84.9379	68.8978					169.876	137.796
	444.538	22.6768					7.86832	0.401379					0.774302	0.455479					1.07557	1.60618					8.4921e-08	6.88565e-08					84.921	68.8565					169.842	137.713
	446.924	37.2174					7.91056	0.658748					0.774024	0.455402					1.07593	1.60635					8.49062e-08	6.88527e-08					84.9062	68.8527					169.812	137.705
	452.433	11.3975					8.00806	0.201736					0.773209	0.455185					1.07699	1.60683					8.4863e-08	6.88419e-08					84.863	68.8419					169.726	137.684
	452.447	4.24464					8.00832	0.0751301					0.772377	0.45426					1.07806	1.60886					8.48188e-08	6.87962e-08					84.8188	68.7962					169.638	137.592
	454.155	260.553					8.03855	4.61179					0.772148	0.454005					1.07836	1.60943					8.48067e-08	6.87836e-08					84.8067	68.7836					169.613	137.567
	458.759	49.769					8.12004	0.880912					0.770711	0.452961					1.08022	1.61173					8.47305e-08	6.87319e-08					84.7305	68.7319					169.461	137.464
	461.188	404.317					8.16303	7.15642					0.770585	0.452899					1.08039	1.61187					8.47238e-08	6.87288e-08					84.7238	68.7288					169.448	137.458
	461.216	191.632					8.16352	3.39188					0.770574	0.452439					1.0804	1.61288					8.47233e-08	6.87061e-08					84.7233	68.7061					169.447	137.412
	463.001	4.02008					8.19513	0.0711553					0.770421	0.451599					1.0806	1.61474					8.47151e-08	6.86645e-08					84.7151	68.6645					169.43	137.329
	463.249	280.061					8.1995	4.95708					0.770092	0.451465					1.08103	1.61504					8.46977e-08	6.86579e-08					84.6977	68.6579					169.395	137.316
	465.414	20.3391					8.23782	0.360002					0.769839	0.451267					1.08135	1.61548					8.46843e-08	6.86481e-08					84.6843	68.6481					169.369	137.296
	473.439	226.129					8.37987	4.00249					0.768298	0.450644					1.08336	1.61686					8.46027e-08	6.86173e-08					84.6027	68.6173					169.205	137.235
	477.938	405.373					8.45951	7.17511					0.767247	0.44909					1.08473	1.62031					8.45471e-08	6.85404e-08					84.5471	68.5404					169.094	137.081
	478.361	42.6022					8.46699	0.754059					0.766223	0.448949					1.08606	1.62063					8.4493e-08	6.85334e-08					84.493	68.5334					168.986	137.067
	481.642	52.0149					8.52507	0.920663					0.76479	0.448446					1.08793	1.62175					8.44172e-08	6.85085e-08					84.4172	68.5085					168.834	137.017
	484.713	11.1043					8.57941	0.196547					0.763371	0.448242					1.08979	1.6222					8.43423e-08	6.84984e-08					84.3423	68.4984					168.685	136.997
	485.451	4.96987					8.59249	0.0879667					0.763271	0.447344					1.08992	1.62421					8.4337e-08	6.84539e-08					84.337	68.4539					168.674	136.908
	489.75	71.4706					8.66857	1.26503					0.762361	0.447338					1.09112	1.62422					8.4289e-08	6.84536e-08					84.289	68.4536					168.578	136.907
	490.75	112.025					8.68628	1.98283					0.761839	0.446861					1.0918	1.62529					8.42614e-08	6.843e-08					84.2614	68.43					168.523	136.86
	491.437	176.956					8.69844	3.13212					0.761288	0.446769					1.09252	1.62549					8.42323e-08	6.84255e-08					84.2323	68.4255					168.465	136.851
	514.909	109.085					9.11389	1.9308					0.761027	0.445791					1.09287	1.62768					8.42186e-08	6.8377e-08					84.2186	68.377					168.437	136.754
	525.977	68.0174					9.3098	1.20391					0.759479	0.445437					1.0949	1.62848					8.4137e-08	6.83595e-08					84.137	68.3595					168.274	136.719
	539.377	22.0525					9.54697	0.390329					0.759215	0.444666					1.09525	1.63021					8.41231e-08	6.83213e-08					84.1231	68.3213					168.246	136.643
	543.284	125.641					9.61613	2.22384					0.758621	0.444597					1.09603	1.63037					8.40918e-08	6.83178e-08					84.0918	68.3178					168.184	136.636
	546.029	30.2194					9.66471	0.534883					0.758299	0.444139					1.09646	1.6314					8.40748e-08	6.82952e-08					84.0748	68.2952					168.15	136.59
	549.743	173.123					9.73045	3.06428					0.757938	0.443977					1.09693	1.63176					8.40558e-08	6.82872e-08					84.0558	68.2872					168.112	136.574
	558.384	38.3871					9.88339	0.679452					0.756945	0.443688					1.09824	1.63241					8.40035e-08	6.82728e-08					84.0035	68.2728					168.007	136.546
	563.292	118.239					9.97027	2.09283					0.755223	0.44278					1.10052	1.63446					8.39129e-08	6.82278e-08					83.9129	68.2278					167.826	136.456
	563.963	79.4753					9.98214	1.40671					0.754265	0.44271					1.10179	1.63462					8.38626e-08	6.82244e-08					83.8626	68.2244					167.725	136.449
	588.523	59.2584					10.4169	1.04887					0.754247	0.442504					1.10182	1.63508					8.38616e-08	6.82142e-08					83.8616	68.2142					167.723	136.428
	594.424	86.7676					10.5213	1.53579					0.75376	0.441153					1.10246	1.63814					8.38361e-08	6.81472e-08					83.8361	68.1472					167.672	136.294
	607.233	42.6418					10.748	0.75476					0.753319	0.441048					1.10305	1.63838					8.38129e-08	6.8142e-08					83.8129	68.142					167.626	136.284
	620.286	51.463					10.9791	0.910895					0.752954	0.440961					1.10353	1.63858					8.37937e-08	6.81377e-08					83.7937	68.1377					167.587	136.275
	639.369	258.674					11.3168	4.57853					0.752272	0.440817					1.10444	1.6389					8.37579e-08	6.81306e-08					83.7579	68.1306					167.516	136.261
	651.59	368.859					11.5331	6.52881					0.752079	0.440815					1.10469	1.63891					8.37478e-08	6.81304e-08					83.7478	68.1304					167.496	136.261
	652.452	11.401					11.5484	0.201798					0.751357	0.440535					1.10565	1.63955					8.37098e-08	6.81166e-08					83.7098	68.1166					167.42	136.233
	657.07	4.87943					11.6301	0.0863659					0.751175	0.439422					1.1059	1.64207					8.37003e-08	6.80614e-08					83.7003	68.0614					167.401	136.123
	660.667	5.48794					11.6938	0.0971365					0.750423	0.43941					1.1069	1.6421					8.36608e-08	6.80608e-08					83.6608	68.0608					167.322	136.122
	662.042	287.344					11.7181	5.086					0.750066	0.43941					1.10737	1.6421					8.36421e-08	6.80608e-08					83.6421	68.0608					167.284	136.122
	712.535	73.4027					12.6119	1.29923					0.749583	0.439295					1.10802	1.64236					8.36168e-08	6.80551e-08					83.6168	68.0551					167.234	136.11
	714.342	630.387					12.6439	11.1578					0.749272	0.438525					1.10843	1.64412					8.36004e-08	6.80169e-08					83.6004	68.0169					167.201	136.034
	729.553	113.81					12.9131	2.01444					0.749102	0.438439					1.10866	1.64431					8.35916e-08	6.80126e-08					83.5916	68.0126					167.183	136.025
	729.716	2.82043					12.916	0.0499217					0.74716	0.438178					1.11126	1.64491					8.34898e-08	6.79997e-08					83.4898	67.9997					166.98	135.999
	729.744	110.902					12.9165	1.96296					0.746915	0.438065					1.11158	1.64517					8.34769e-08	6.79941e-08					83.4769	67.9941					166.954	135.988
	746.725	48.8106					13.217	0.863947					0.746676	0.436352					1.1119	1.64909					8.34644e-08	6.79091e-08					83.4644	67.9091					166.929	135.818
	765.072	117.539					13.5418	2.08044					0.745739	0.436324					1.11316	1.64915					8.34153e-08	6.79077e-08					83.4153	67.9077					166.831	135.815
	784.137	34.8057					13.8792	0.616061					0.744949	0.436026					1.11422	1.64983					8.3374e-08	6.78929e-08					83.374	67.8929					166.748	135.786
	787.001	165.145					13.9299	2.92306					0.744896	0.435654					1.11429	1.65069					8.33712e-08	6.78745e-08					83.3712	67.8745					166.742	135.749
	799.63	17.7714					14.1534	0.314553					0.744294	0.435542					1.1151	1.65094					8.33398e-08	6.78689e-08					83.3398	67.8689					166.68	135.738
	811.902	79.9033					14.3707	1.41429					0.744084	0.435375					1.11538	1.65133					8.33288e-08	6.78606e-08					83.3288	67.8606					166.658	135.721
	824.295	27.798					14.59	0.492025					0.743703	0.435343					1.11589	1.6514					8.33088e-08	6.7859e-08					83.3088	67.859					166.618	135.718
	829.498	94.6526					14.6821	1.67535					0.743358	0.434632					1.11636	1.65303					8.32908e-08	6.78237e-08					83.2908	67.8237					166.582	135.647
	872.997	64.6427					15.452	1.14418					0.742065	0.43438					1.1181	1.65362					8.32232e-08	6.78112e-08					83.2232	67.8112					166.446	135.622
	873.919	159.125					15.4684	2.81651					0.741863	0.434131					1.11837	1.65419					8.32126e-08	6.77989e-08					83.2126	67.7989					166.425	135.598
	991.906	170.708					17.5567	3.02154					0.741454	0.433832					1.11892	1.65488					8.31912e-08	6.7784e-08					83.1912	67.784					166.382	135.568
	1232.85	171.379					21.8214	3.0334					0.740412	0.433816					1.12033	1.65492					8.31368e-08	6.77832e-08					83.1368	67.7832					166.274	135.566
	1520.45	99.1018					26.9119	1.7541					0.738861	0.433674					1.12242	1.65524					8.30559e-08	6.77762e-08					83.0559	67.7762					166.112	135.552
	1658.05	33.533					29.3474	0.593534					0.738597	0.433641					1.12278	1.65532					8.30421e-08	6.77745e-08					83.0421	67.7745					166.084	135.549
	1754.26	25.2328					31.0505	0.44662					0.737394	0.433197					1.12441	1.65634					8.29793e-08	6.77525e-08					82.9793	67.7525					165.959	135.505
	2038.58	60.0133					36.083	1.06223					0.737105	0.433076					1.12481	1.65662					8.29642e-08	6.77465e-08					82.9642	67.7465					165.928	135.493
	75.324	31.8416					1.33323	0.563597					0.736742	0.432596					1.1253	1.65773					8.29453e-08	6.77227e-08					82.9453	67.7227					165.891	135.445
	204.234	27.7001					3.61494	0.490291					0.736711	0.432513					1.12534	1.65792					8.29437e-08	6.77185e-08					82.9437	67.7185					165.887	135.437
	32.3758	301.977					0.573052	5.345					0.736458	0.432304					1.12568	1.65841					8.29305e-08	6.77082e-08					82.9305	67.7082					165.861	135.416
	212.121	120.03					3.75453	2.12453					0.735604	0.43213					1.12684	1.65881					8.2886e-08	6.76995e-08					82.886	67.6995					165.772	135.399
	286.616	321.474					5.0731	5.69009					0.734189	0.431983					1.12877	1.65915					8.28123e-08	6.76922e-08					82.8123	67.6922					165.625	135.384
	53.6814	307.642					0.95016	5.44526					0.733979	0.430716					1.12905	1.66209					8.28014e-08	6.76293e-08					82.8014	67.6293					165.603	135.259
	425.51	13.624					7.53153	0.241145					0.733914	0.430672					1.12914	1.66219					8.2798e-08	6.76271e-08					82.798	67.6271					165.596	135.254
	27.1655	156.064					0.480829	2.76233					0.732188	0.429667					1.1315	1.66452					8.27082e-08	6.75772e-08					82.7082	67.5772					165.416	135.154
	702.188	42.8563					12.4287	0.758557					0.731104	0.429662					1.13298	1.66454					8.26518e-08	6.75769e-08					82.6518	67.5769					165.304	135.154
	76.3729	584.404					1.3518	10.344					0.730978	0.42816					1.13315	1.66804					8.26452e-08	6.75023e-08					82.6452	67.5023					165.29	135.005
	136.901	129.926					2.42315	2.2997					0.727717	0.42761					1.13762	1.66932					8.24758e-08	6.74749e-08					82.4758	67.4749					164.952	134.95
	402.008	145.686					7.11553	2.57864					0.727021	0.427198					1.13858	1.67029					8.24396e-08	6.74544e-08					82.4396	67.4544					164.879	134.909
	74.0784	48.5603					1.31119	0.859517					0.726963	0.426843					1.13866	1.67112					8.24366e-08	6.74368e-08					82.4366	67.4368					164.873	134.874
	266.12	30.9946					4.71033	0.548604					0.726746	0.426756					1.13896	1.67132					8.24253e-08	6.74325e-08					82.4253	67.4325					164.851	134.865
	79.9006	19.7152					1.41424	0.348959					0.724349	0.42561					1.14226	1.67401					8.2301e-08	6.73755e-08					82.301	67.3755					164.602	134.751
	38.7056	182.276					0.685089	3.22629					0.723259	0.425218					1.14377	1.67493					8.22445e-08	6.7356e-08					82.2445	67.356					164.489	134.712
	32.7279	58.1487					0.579283	1.02923					0.722684	0.425118					1.14456	1.67517					8.22147e-08	6.7351e-08					82.2147	67.351					164.429	134.702
	43.6699	51.6675					0.772957	0.914515					0.721773	0.424984					1.14582	1.67548					8.21675e-08	6.73443e-08					82.1675	67.3443					164.335	134.689
	99.6653	153.783					1.76408	2.72195					0.721632	0.424698					1.14602	1.67616					8.21602e-08	6.73301e-08					82.1602	67.3301					164.32	134.66
	158.168	6.49684					2.79958	0.114994					0.721575	0.42429					1.1461	1.67712					8.21572e-08	6.73098e-08					82.1572	67.3098					164.314	134.62
	170.341	18.4018					3.01504	0.325712					0.721244	0.424177					1.14656	1.67738					8.21401e-08	6.73042e-08					82.1401	67.3042					164.28	134.608
	290.983	52.017					5.15039	0.920701					0.720865	0.423932					1.14708	1.67796					8.21205e-08	6.7292e-08					82.1205	67.292					164.241	134.584
	163.113	2.26937					2.88709	0.0401679					0.720129	0.423433					1.1481	1.67914					8.20824e-08	6.72672e-08					82.0824	67.2672					164.165	134.534
	237.596	0.0061377					4.20545	0.000108637					0.719063	0.423304					1.14959	1.67945					8.20272e-08	6.72607e-08					82.0272	67.2607					164.054	134.521
	27.7854	40.6892					0.491802	0.720199					0.718832	0.42319					1.14991	1.67971					8.20153e-08	6.7255e-08					82.0153	67.255					164.031	134.51
	27.9783	4.16862					0.495216	0.0737846					0.718433	0.422496					1.15046	1.68136					8.19947e-08	6.72205e-08					81.9947	67.2205					163.989	134.441
	149.859	8.56965					2.6525	0.151683					0.718391	0.422495					1.15052	1.68136					8.19925e-08	6.72205e-08					81.9925	67.2205					163.985	134.441
	182.517	106.736					3.23055	1.88923					0.71822	0.422131					1.15076	1.68222					8.19836e-08	6.72024e-08					81.9836	67.2024					163.967	134.405
	82.3833	105.308					1.45818	1.86395					0.716779	0.420143					1.15277	1.68694					8.19091e-08	6.71033e-08					81.9091	67.1033					163.818	134.207
	6.6847	0.498445					0.118319	0.00882248					0.715965	0.419963					1.1539	1.68737					8.1867e-08	6.70944e-08					81.867	67.0944					163.734	134.189
	87.0051	58.0285					1.53999	1.02711					0.71578	0.419189					1.15416	1.68921					8.18575e-08	6.70558e-08					81.8575	67.0558					163.715	134.112
	1325.29	78.1562					23.4576	1.38336					0.7148	0.419169					1.15553	1.68926					8.18069e-08	6.70549e-08					81.8069	67.0549					163.614	134.11
	28.0191	8.58871					0.495938	0.15202					0.714798	0.418968					1.15553	1.68974					8.18068e-08	6.70448e-08					81.8068	67.0448					163.614	134.09
	211.234	197.485					3.73884	3.49549					0.714265	0.418838					1.15628	1.69005					8.17793e-08	6.70384e-08					81.7793	67.0384					163.559	134.077
	296.951	0.158687					5.25604	0.00280876					0.71391	0.418838					1.15678	1.69005					8.1761e-08	6.70383e-08					81.761	67.0383					163.522	134.077
	311.084	19.4399					5.50619	0.344086					0.713115	0.418768					1.15789	1.69022					8.17199e-08	6.70348e-08					81.7199	67.0348					163.44	134.07
	260.166	75.8214					4.60493	1.34204					0.713081	0.418394					1.15794	1.69111					8.17181e-08	6.70162e-08					81.7181	67.0162					163.436	134.032
	308.342	64.688					5.45766	1.14498					0.712425	0.41837					1.15886	1.69117					8.16843e-08	6.7015e-08					81.6843	67.015					163.369	134.03
	55.5208	144.042					0.982718	2.54954					0.712387	0.417809					1.15891	1.69251					8.16824e-08	6.69871e-08					81.6824	66.9871					163.365	133.974
	78.0264	283.389					1.38107	5.01598					0.712306	0.417437					1.15903	1.6934					8.16782e-08	6.69686e-08					81.6782	66.9686					163.356	133.937
	130.152	111.049					2.3037	1.96557					0.71209	0.417038					1.15933	1.69436					8.1667e-08	6.69486e-08					81.667	66.9486					163.334	133.897
	82.0374	29.611					1.45206	0.524114					0.710864	0.415916					1.16105	1.69705					8.16038e-08	6.68927e-08					81.6038	66.8927					163.208	133.785
	74.6832	220.601					1.32189	3.90464					0.710611	0.415027					1.16141	1.69919					8.15908e-08	6.68484e-08					81.5908	66.8484					163.182	133.697
	404.968	55.5566					7.16794	0.983352					0.710115	0.414371					1.16211	1.70077					8.15652e-08	6.68156e-08					81.5652	66.8156					163.13	133.631
	200.592	93.2427					3.55048	1.6504					0.709861	0.414075					1.16247	1.70149					8.15521e-08	6.68009e-08					81.5521	66.8009					163.104	133.602
	11.2157	406.674					0.198518	7.19812					0.709283	0.413488					1.16328	1.70291					8.15223e-08	6.67716e-08					81.5223	66.7716					163.045	133.543
	274.151	27.3043					4.85248	0.483287					0.709169	0.413359					1.16344	1.70322					8.15164e-08	6.67652e-08					81.5164	66.7652					163.033	133.53
	52.1721	42.0913					0.923446	0.745016					0.708453	0.413319					1.16445	1.70332					8.14796e-08	6.67631e-08					81.4796	66.7631					162.959	133.526
	257.285	140.994					4.55394	2.49559					0.707457	0.413292					1.16586	1.70338					8.14283e-08	6.67618e-08					81.4283	66.7618					162.857	133.524
	42.7532	184.038					0.756732	3.25746					0.707192	0.412937					1.16623	1.70424					8.14146e-08	6.67441e-08					81.4146	66.7441					162.829	133.488
	510.578	23.066					9.03723	0.408269					0.707076	0.412599					1.1664	1.70506					8.14086e-08	6.67272e-08					81.4086	66.7272					162.817	133.454
	227.598	179.315					4.02848	3.17388					0.705137	0.412035					1.16914	1.70643					8.13089e-08	6.66991e-08					81.3089	66.6991					162.618	133.398
	25.6059	26.6216					0.453225	0.471203					0.705117	0.411952					1.16917	1.70663					8.13079e-08	6.66949e-08					81.3079	66.6949					162.616	133.39
	162.5	127.185					2.87625	2.25118					0.70252	0.411761					1.17286	1.70709					8.11743e-08	6.66854e-08					81.1743	66.6854					162.349	133.371
	162.448	126.294					2.87533	2.23541					0.701437	0.411486					1.1744	1.70776					8.11187e-08	6.66717e-08					81.1187	66.6717					162.237	133.343
	55.0764	93.3191					0.974853	1.65175					0.699894	0.411456					1.17661	1.70783					8.10395e-08	6.66702e-08					81.0395	66.6702					162.079	133.34
	78.4445	62.1522					1.38847	1.10009					0.699887	0.41139					1.17662	1.70799					8.10391e-08	6.66668e-08					81.0391	66.6668					162.078	133.334
	109.488	155.683					1.93794	2.75559					0.69984	0.41061					1.17668	1.70989					8.10367e-08	6.66279e-08					81.0367	66.6279					162.073	133.256
	338.606	134.696					5.99333	2.38412					0.699765	0.410013					1.17679	1.71135					8.10329e-08	6.65981e-08					81.0329	66.5981					162.066	133.196
	739.772	264.7					13.094	4.68519					0.699303	0.40905					1.17745	1.7137					8.10091e-08	6.655e-08					81.0091	66.55					162.018	133.1
	121.191	27.6633					2.14508	0.48964					0.699263	0.409029					1.17751	1.71375					8.10071e-08	6.6549e-08					81.0071	66.549					162.014	133.098
	101.629	8.44997					1.79883	0.149564					0.698684	0.408784					1.17834	1.71435					8.09774e-08	6.65367e-08					80.9774	66.5367					161.955	133.073
	139.662	191.892					2.47202	3.39649					0.697769	0.408491					1.17965	1.71507					8.09305e-08	6.6522e-08					80.9305	66.522					161.861	133.044
	543.631	65.7955					9.62226	1.16458					0.697682	0.408002					1.17977	1.71626					8.0926e-08	6.64976e-08					80.926	66.4976					161.852	132.995
	19.9315	65.9911					0.352788	1.16804					0.696695	0.407571					1.18119	1.71732					8.08754e-08	6.64761e-08					80.8754	66.4761					161.751	132.952
	149.746	13.8289					2.65051	0.244772					0.696218	0.40739					1.18187	1.71776					8.08509e-08	6.64671e-08					80.8509	66.4671					161.702	132.934
	101.9	51.824					1.80364	0.917284					0.695474	0.407026					1.18294	1.71866					8.08128e-08	6.64488e-08					80.8128	66.4488					161.626	132.898
	5.02497	37.7147					0.088942	0.66755					0.694859	0.406144					1.18383	1.72083					8.07813e-08	6.64047e-08					80.7813	66.4047					161.563	132.809
	47.4681	52.755					0.840186	0.933764					0.693444	0.406092					1.18586	1.72096					8.07088e-08	6.64021e-08					80.7088	66.4021					161.418	132.804
	79.5395	70.8801					1.40785	1.25458					0.693382	0.404942					1.18595	1.72379					8.07057e-08	6.63446e-08					80.7057	66.3446					161.411	132.689
	16.9209	129.651					0.2995	2.29483					0.691521	0.404165					1.18864	1.72571					8.06104e-08	6.63057e-08					80.6104	66.3057					161.221	132.611
	328.274	25.3668					5.81044	0.448992					0.690606	0.403906					1.18997	1.72635					8.05636e-08	6.62928e-08					80.5636	66.2928					161.127	132.586
	174.737	47.0721					3.09284	0.833176					0.689514	0.403879					1.19155	1.72642					8.05077e-08	6.62914e-08					80.5077	66.2914					161.015	132.583
	82.698	12.9885					1.46376	0.229897					0.689296	0.403587					1.19186	1.72714					8.04966e-08	6.62768e-08					80.4966	66.2768					160.993	132.554
	604.635	103.83					10.702	1.83779					0.68917	0.403455					1.19205	1.72747					8.04902e-08	6.62702e-08					80.4902	66.2702					160.98	132.54
	54.8968	85.7844					0.971673	1.51838					0.688292	0.403188					1.19332	1.72813					8.04453e-08	6.62568e-08					80.4453	66.2568					160.891	132.514
	16.7218	193.419					0.295976	3.42351					0.688082	0.403151					1.19363	1.72822					8.04346e-08	6.6255e-08					80.4346	66.255					160.869	132.51
	22.1358	57.1803					0.391804	1.01209					0.687423	0.402683					1.19458	1.72939					8.04009e-08	6.62315e-08					80.4009	66.2315					160.802	132.463
	169.961	69.5439					3.00832	1.23093					0.686163	0.402416					1.19642	1.73005					8.03365e-08	6.62182e-08					80.3365	66.2182					160.673	132.436
	230.662	19.4255					4.08271	0.343832					0.684802	0.402087					1.19841	1.73087					8.0267e-08	6.62017e-08					80.267	66.2017					160.534	132.403
	802.341	98.041					14.2014	1.73533					0.683919	0.401326					1.1997	1.73276					8.0222e-08	6.61636e-08					80.222	66.1636					160.444	132.327
	153.471	7.06889					2.71643	0.125119					0.683128	0.401127					1.20085	1.73326					8.01816e-08	6.61536e-08					80.1816	66.1536					160.363	132.307
	281.384	36.2471					4.9805	0.641574					0.682737	0.400817					1.20143	1.73403					8.01617e-08	6.61381e-08					80.1617	66.1381					160.323	132.276
	34.4508	32.4422					0.60978	0.574226					0.681691	0.400473					1.20296	1.73489					8.01084e-08	6.61209e-08					80.1084	66.1209					160.217	132.242
	67.9344	81.8854					1.20244	1.44937					0.681536	0.398546					1.20319	1.73971					8.01005e-08	6.60243e-08					80.1005	66.0243					160.201	132.049
	205.226	97.998					3.6325	1.73456					0.679984	0.398188					1.20547	1.74061					8.00214e-08	6.60063e-08					80.0214	66.0063					160.043	132.013
	125.281	83.6426					2.21747	1.48047					0.679962	0.397963					1.2055	1.74118					8.00203e-08	6.5995e-08					80.0203	65.995					160.041	131.99
	352.721	39.68					6.24316	0.702336					0.679418	0.39703					1.2063	1.74352					7.99926e-08	6.59482e-08					79.9926	65.9482					159.985	131.896
	172.167	24.8902					3.04736	0.440556					0.679107	0.397002					1.20676	1.74359					7.99767e-08	6.59469e-08					79.9767	65.9469					159.953	131.894
	97.4761	4.45264					1.72533	0.0788117					0.678728	0.395769					1.20732	1.7467					7.99574e-08	6.5885e-08					79.9574	65.885					159.915	131.77
	18.8197	93.0534					0.333109	1.64704					0.677881	0.395471					1.20856	1.74746					7.99143e-08	6.587e-08					79.9143	65.87					159.829	131.74
	28.8017	64.6847					0.50979	1.14492					0.677865	0.395249					1.20859	1.74802					7.99135e-08	6.58589e-08					79.9135	65.8589					159.827	131.718
	62.5533	25.3852					1.10719	0.449318					0.677499	0.394915					1.20913	1.74887					7.98948e-08	6.58421e-08					79.8948	65.8421					159.79	131.684
	176.16	490.118					3.11803	8.67509					0.677072	0.394747					1.20976	1.74929					7.98731e-08	6.58337e-08					79.8731	65.8337					159.746	131.667
	77.1818	178.537					1.36612	3.1601					0.676554	0.394116					1.21052	1.75089					7.98467e-08	6.5802e-08					79.8467	65.802					159.693	131.604
	296.986	6.2787					5.25665	0.111133					0.67575	0.393997					1.21171	1.75119					7.98058e-08	6.5796e-08					79.8058	65.796					159.612	131.592
	78.0676	133.861					1.3818	2.36934					0.675171	0.393841					1.21257	1.75159					7.97764e-08	6.57882e-08					79.7764	65.7882					159.553	131.576
	163.081	120.246					2.88653	2.12836					0.674573	0.392661					1.21345	1.75459					7.9746e-08	6.57289e-08					79.746	65.7289					159.492	131.458
	8.42507	16.2132					0.149124	0.286973					0.674354	0.392364					1.21378	1.75534					7.97348e-08	6.5714e-08					79.7348	65.714					159.47	131.428
	46.8658	67.1598					0.829525	1.18873					0.67403	0.392349					1.21426	1.75538					7.97184e-08	6.57132e-08					79.7184	65.7132					159.437	131.426
	455.303	57.4303					8.05886	1.01652					0.674009	0.391983					1.21429	1.75632					7.97173e-08	6.56948e-08					79.7173	65.6948					159.435	131.39
	286.607	56.3007					5.07295	0.996523					0.672916	0.391753					1.21592	1.7569					7.96617e-08	6.56833e-08					79.6617	65.6833					159.323	131.367
	92.4728	51.5189					1.63677	0.911885					0.672503	0.391636					1.21653	1.7572					7.96408e-08	6.56774e-08					79.6408	65.6774					159.282	131.355
	64.5218	19.8856					1.14204	0.351975					0.671198	0.391624					1.21847	1.75723					7.95745e-08	6.56768e-08					79.5745	65.6768					159.149	131.354
	109.933	21.661					1.94582	0.383399					0.668796	0.391447					1.22206	1.75769					7.94525e-08	6.56679e-08					79.4525	65.6679					158.905	131.336
	56.195	227.355					0.994651	4.02418					0.668785	0.390754					1.22207	1.75946					7.94519e-08	6.56331e-08					79.4519	65.6331					158.904	131.266
	187.58	55.3361					3.32017	0.979449					0.668218	0.390699					1.22292	1.7596					7.94232e-08	6.56303e-08					79.4232	65.6303					158.846	131.261
	366.24	6.27608					6.48244	0.111087					0.666991	0.390603					1.22476	1.75984					7.9361e-08	6.56255e-08					79.361	65.6255					158.722	131.251
	23.6392	104.97					0.418414	1.85798					0.665275	0.390586					1.22733	1.75989					7.9274e-08	6.56246e-08					79.274	65.6246					158.548	131.249
	397.769	12.871					7.04051	0.227817					0.66506	0.390525					1.22766	1.76004					7.92631e-08	6.56215e-08					79.2631	65.6215					158.526	131.243
	30.4816	178.865					0.539525	3.16591					0.664727	0.390187					1.22816	1.76091					7.92462e-08	6.56046e-08					79.2462	65.6046					158.492	131.209
	72.7098	216.973					1.28696	3.84042					0.663784	0.390075					1.22958	1.7612					7.91984e-08	6.55989e-08					79.1984	65.5989					158.397	131.198
	0.13525	4.23448					0.00239393	0.0749503					0.663761	0.390048					1.22961	1.76127					7.91972e-08	6.55976e-08					79.1972	65.5976					158.394	131.195
	0.68546	268.819					0.0121326	4.7581					0.66373	0.389785					1.22966	1.76194					7.91957e-08	6.55844e-08					79.1957	65.5844					158.391	131.169
	106.591	62.7246					1.88667	1.11023					0.663125	0.389417					1.23057	1.76288					7.9165e-08	6.55658e-08					79.165	65.5658					158.33	131.132
	7.97779	58.2479					0.141207	1.03099					0.6627	0.389246					1.23121	1.76332					7.91435e-08	6.55572e-08					79.1435	65.5572					158.287	131.114
	114.107	264.359					2.0197	4.67915					0.662626	0.389128					1.23132	1.76363					7.91398e-08	6.55513e-08					79.1398	65.5513					158.28	131.103
	4.2655	8.2525					0.0754994	0.146069					0.662005	0.389072					1.23226	1.76377					7.91083e-08	6.55485e-08					79.1083	65.5485					158.217	131.097
	172.513	13.9445					3.05349	0.246817					0.661658	0.38907					1.23279	1.76378					7.90907e-08	6.55484e-08					79.0907	65.5484					158.181	131.097
	748.383	417.793					13.2464	7.39494					0.660432	0.388638					1.23464	1.76489					7.90287e-08	6.55267e-08					79.0287	65.5267					158.057	131.053
	73.3292	75.2678					1.29793	1.33224					0.659944	0.388344					1.23538	1.76564					7.9004e-08	6.55119e-08					79.004	65.5119					158.008	131.024
	94.7928	48.6888					1.67783	0.861792					0.657936	0.38781					1.23843	1.76702					7.89024e-08	6.5485e-08					78.9024	65.485					157.805	130.97
	30.9488	129.472					0.547794	2.29166					0.657632	0.38759					1.23889	1.76759					7.88871e-08	6.54739e-08					78.8871	65.4739					157.774	130.948
	29.463	81.9522					0.521496	1.45055					0.657589	0.387484					1.23896	1.76786					7.88849e-08	6.54686e-08					78.8849	65.4686					157.77	130.937
	10.7887	122.45					0.19096	2.16736					0.656748	0.387335					1.24024	1.76824					7.88423e-08	6.54611e-08					78.8423	65.4611					157.685	130.922
	43.1184	70.5855					0.763195	1.24936					0.656735	0.387104					1.24025	1.76884					7.88417e-08	6.54494e-08					78.8417	65.4494					157.683	130.899
	63.3956	65.3523					1.1221	1.15674					0.656625	0.386938					1.24042	1.76927					7.88361e-08	6.54411e-08					78.8361	65.4411					157.672	130.882
	14.8421	50.5403					0.262705	0.894563					0.656301	0.38678					1.24091	1.76968					7.88198e-08	6.54331e-08					78.8198	65.4331					157.64	130.866
	373.976	96.4421					6.61937	1.70703					0.655353	0.386536					1.24236	1.77031					7.87718e-08	6.54208e-08					78.7718	65.4208					157.544	130.842
	156.069	178.211					2.76242	3.15433					0.655243	0.385196					1.24253	1.77378					7.87663e-08	6.53533e-08					78.7663	65.3533					157.533	130.707
	172.834	2.34489					3.05916	0.0415045					0.65501	0.384877					1.24288	1.77461					7.87545e-08	6.53373e-08					78.7545	65.3373					157.509	130.675
	61.759	37.7564					1.09313	0.668289					0.654969	0.384826					1.24295	1.77474					7.87524e-08	6.53347e-08					78.7524	65.3347					157.505	130.669
	87.6965	28.41					1.55223	0.502857					0.654714	0.384807					1.24334	1.77479					7.87396e-08	6.53337e-08					78.7396	65.3337					157.479	130.667
	156.711	62.6115					2.77378	1.10822					0.653462	0.384684					1.24525	1.77511					7.86763e-08	6.53275e-08					78.6763	65.3275					157.353	130.655
	207.103	13.9239					3.66573	0.246453					0.653417	0.384654					1.24532	1.77519					7.86741e-08	6.5326e-08					78.6741	65.326					157.348	130.652
	118.852	87.9255					2.10367	1.55628					0.652945	0.384429					1.24604	1.77578					7.86502e-08	6.53147e-08					78.6502	65.3147					157.3	130.629
	20.2449	97.7619					0.358335	1.73039					0.652661	0.384369					1.24648	1.77593					7.86359e-08	6.53117e-08					78.6359	65.3117					157.272	130.623
	49.9909	5.03142					0.884838	0.0890561					0.651535	0.383947					1.2482	1.77703					7.8579e-08	6.52904e-08					78.579	65.2904					157.158	130.581
	685.106	153.865					12.1264	2.72341					0.651126	0.383781					1.24883	1.77746					7.85584e-08	6.5282e-08					78.5584	65.282					157.117	130.564
	118.769	28.6413					2.10222	0.506951					0.650643	0.381716					1.24957	1.78286					7.85341e-08	6.51779e-08					78.5341	65.1779					157.068	130.356
	52.2762	469.397					0.925289	8.30832					0.65029	0.381466					1.25012	1.78351					7.85162e-08	6.51652e-08					78.5162	65.1652					157.032	130.33
	193.779	158.172					3.42989	2.79965					0.650219	0.381146					1.25023	1.78435					7.85127e-08	6.51491e-08					78.5127	65.1491					157.025	130.298
	86.7157	106.916					1.53487	1.89241					0.64994	0.380691					1.25065	1.78555					7.84986e-08	6.51262e-08					78.4986	65.1262					156.997	130.252
	47.135	19.7872					0.834289	0.350233					0.649329	0.380435					1.2516	1.78622					7.84678e-08	6.51132e-08					78.4678	65.1132					156.936	130.226
	7.56836	24.0464					0.13396	0.425622					0.649205	0.380279					1.25179	1.78663					7.84616e-08	6.51053e-08					78.4616	65.1053					156.923	130.211
	279.92	102.364					4.95459	1.81184					0.648383	0.379596					1.25305	1.78843					7.84201e-08	6.50708e-08					78.4201	65.0708					156.84	130.142
	136.825	362.122					2.42181	6.40955					0.648108	0.379329					1.25348	1.78913					7.84062e-08	6.50573e-08					78.4062	65.0573					156.812	130.115
	148.102	111.389					2.62141	1.97159					0.648083	0.378975					1.25352	1.79006					7.84049e-08	6.50395e-08					78.4049	65.0395					156.81	130.079
	13.4431	29.6118					0.237943	0.524129					0.647448	0.378472					1.2545	1.79139					7.83729e-08	6.50141e-08					78.3729	65.0141					156.746	130.028
	37.2751	50.2838					0.659768	0.890024					0.647414	0.378323					1.25455	1.79179					7.83712e-08	6.50065e-08					78.3712	65.0065					156.742	130.013
	4.54731	85.6441					0.0804873	1.5159					0.646551	0.378141					1.25588	1.79227					7.83277e-08	6.49974e-08					78.3277	64.9974					156.655	129.995
	11.1526	119.796					0.1974	2.1204					0.645957	0.377829					1.2568	1.79309					7.82978e-08	6.49816e-08					78.2978	64.9816					156.596	129.963
	149.606	86.8631					2.64802	1.53748					0.645947	0.377414					1.25682	1.79419					7.82973e-08	6.49606e-08					78.2973	64.9606					156.595	129.921
	152.319	8.98392					2.69604	0.159015					0.645188	0.37731					1.25799	1.79447					7.82591e-08	6.49553e-08					78.2591	64.9553					156.518	129.911
	541.836	31.5994					9.59049	0.559309					0.643701	0.37728					1.2603	1.79455					7.81842e-08	6.49538e-08					78.1842	64.9538					156.368	129.908
	66.7648	78.7061					1.18174	1.3931					0.643692	0.377176					1.26031	1.79482					7.81838e-08	6.49486e-08					78.1838	64.9486					156.368	129.897
	39.4604	65.9046					0.69845	1.16651					0.643535	0.377044					1.26056	1.79517					7.81759e-08	6.49419e-08					78.1759	64.9419					156.352	129.884
	48.7445	92.3807					0.862778	1.63514					0.643388	0.376584					1.26079	1.79639					7.81685e-08	6.49186e-08					78.1685	64.9186					156.337	129.837
	88.7926	56.5635					1.57163	1.00117					0.643217	0.376182					1.26105	1.79746					7.81598e-08	6.48983e-08					78.1598	64.8983					156.32	129.797
	95.9601	51.9828					1.69849	0.920096					0.642552	0.375738					1.26209	1.79864					7.81264e-08	6.48758e-08					78.1264	64.8758					156.253	129.752
	211.317	247.47					3.74032	4.38021					0.642461	0.375662					1.26223	1.79884					7.81218e-08	6.4872e-08					78.1218	64.872					156.244	129.744
	7.07183	475.179					0.125171	8.41067					0.641935	0.375534					1.26305	1.79919					7.80953e-08	6.48655e-08					78.0953	64.8655					156.191	129.731
	56.6389	81.4201					1.00251	1.44114					0.641497	0.375134					1.26373	1.80025					7.80733e-08	6.48453e-08					78.0733	64.8453					156.147	129.691
	72.5237	34.3034					1.28367	0.60717					0.641494	0.374526					1.26373	1.80187					7.80731e-08	6.48145e-08					78.0731	64.8145					156.146	129.629
	57.9204	93.6432					1.02519	1.65748					0.641313	0.374517					1.26402	1.8019					7.8064e-08	6.48141e-08					78.064	64.8141					156.128	129.628
	68.6083	2.57021					1.21437	0.0454927					0.64101	0.374205					1.26449	1.80273					7.80488e-08	6.47983e-08					78.0488	64.7983					156.098	129.597
	114.62	219.837					2.02878	3.89112					0.638884	0.373543					1.26781	1.8045					7.79419e-08	6.47648e-08					77.9419	64.7648					155.884	129.53
	76.8417	213.824					1.3601	3.78468					0.638215	0.372697					1.26886	1.80677					7.79082e-08	6.47219e-08					77.9082	64.7219					155.816	129.444
	113.39	257.285					2.00701	4.55394					0.636336	0.372377					1.27181	1.80763					7.78138e-08	6.47057e-08					77.8138	64.7057					155.628	129.411
	438.569	92.0656					7.76267	1.62956					0.636226	0.372209					1.27198	1.80808					7.78083e-08	6.46972e-08					77.8083	64.6972					155.617	129.394
	21.1257	196.246					0.373926	3.47355					0.636071	0.370971					1.27222	1.81141					7.78005e-08	6.46345e-08					77.8005	64.6345					155.601	129.269
	24.3322	108.216					0.43068	1.91541					0.635647	0.370736					1.27289	1.81204					7.77792e-08	6.46225e-08					77.7792	64.6225					155.558	129.245
	22.165	591.697					0.39232	10.473					0.635021	0.370118					1.27388	1.81371					7.77477e-08	6.45912e-08					77.7477	64.5912					155.495	129.182
	146.713	60.9475					2.59682	1.07877					0.635017	0.369871					1.27388	1.81438					7.77476e-08	6.45786e-08					77.7476	64.5786					155.495	129.157
	89.8262	23.0241					1.58992	0.407527					0.634308	0.369568					1.275	1.8152					7.7712e-08	6.45633e-08					77.712	64.5633					155.424	129.127
	6.8946	1879.38					0.122034	33.2651					0.634009	0.369515					1.27547	1.81534					7.76969e-08	6.45606e-08					77.6969	64.5606					155.394	129.121
	338.341	49.2459					5.98864	0.871653					0.633281	0.36904					1.27662	1.81663					7.76604e-08	6.45365e-08					77.6604	64.5365					155.321	129.073
	139.22	99.0232					2.4642	1.75271					0.632797	0.368902					1.27738	1.817					7.76361e-08	6.45295e-08					77.6361	64.5295					155.272	129.059
	601.045	17.8008					10.6385	0.315074					0.632412	0.368592					1.27799	1.81784					7.76168e-08	6.45138e-08					77.6168	64.5138					155.234	129.028
	311.047	42.08					5.50553	0.744816					0.630769	0.368468					1.28059	1.81818					7.75344e-08	6.45075e-08					77.5344	64.5075					155.069	129.015
	343.713	167.675					6.08372	2.96785					0.630514	0.368412					1.281	1.81833					7.75216e-08	6.45046e-08					77.5216	64.5046					155.043	129.009
	19.38	35.1864					0.343025	0.622799					0.630287	0.367716					1.28136	1.82022					7.75102e-08	6.44693e-08					77.5102	64.4693					155.02	128.939
	8.46624	149.154					0.149852	2.64003					0.630078	0.366842					1.28169	1.8226					7.74997e-08	6.44249e-08					77.4997	64.4249					154.999	128.85
	30.542	106.941					0.540594	1.89286					0.629918	0.366296					1.28195	1.82409					7.74917e-08	6.43972e-08					77.4917	64.3972					154.983	128.794
	229.053	52.0601					4.05425	0.921464					0.629584	0.366255					1.28248	1.82421					7.74749e-08	6.43951e-08					77.4749	64.3951					154.95	128.79
	63.0216	211.39					1.11548	3.7416					0.629339	0.366235					1.28286	1.82426					7.74627e-08	6.43941e-08					77.4627	64.3941					154.925	128.788
	126.579	122.353					2.24045	2.16565					0.628995	0.366114					1.28341	1.82459					7.74454e-08	6.43879e-08					77.4454	64.3879					154.891	128.776
	11.5785	242.93					0.20494	4.29987					0.628923	0.365991					1.28353	1.82493					7.74418e-08	6.43816e-08					77.4418	64.3816					154.884	128.763
	45.6693	80.2931					0.808347	1.42119					0.627992	0.365732					1.28501	1.82563					7.73951e-08	6.43685e-08					77.3951	64.3685					154.79	128.737
	104.46	239.441					1.84894	4.2381					0.625587	0.365438					1.28884	1.82644					7.72746e-08	6.43536e-08					77.2746	64.3536					154.549	128.707
	274.27	55.227					4.85457	0.977518					0.625236	0.365169					1.28941	1.82717					7.7257e-08	6.43399e-08					77.257	64.3399					154.514	128.68
	124.506	7.48576					2.20375	0.132498					0.625169	0.363814					1.28951	1.83089					7.72537e-08	6.4271e-08					77.2537	64.271					154.507	128.542
	75.5532	53.9951					1.33729	0.955713					0.624946	0.363553					1.28987	1.83161					7.72425e-08	6.42577e-08					77.2425	64.2577					154.485	128.515
	120.077	57.4508					2.12535	1.01688					0.624599	0.362638					1.29043	1.83413					7.72251e-08	6.42112e-08					77.2251	64.2112					154.45	128.422
	271.395	31.6242					4.8037	0.559748					0.623853	0.362604					1.29162	1.83422					7.71878e-08	6.42094e-08					77.1878	64.2094					154.376	128.419
	382.437	46.7567					6.76914	0.827594					0.623802	0.362472					1.2917	1.83459					7.71852e-08	6.42027e-08					77.1852	64.2027					154.37	128.405
	81.4065	38.6961					1.4409	0.684921					0.62298	0.362343					1.29302	1.83494					7.71441e-08	6.41961e-08					77.1441	64.1961					154.288	128.392
	43.5011	70.2459					0.76997	1.24335					0.622584	0.362296					1.29366	1.83507					7.71242e-08	6.41937e-08					77.1242	64.1937					154.248	128.387
	465.823	203.886					8.24507	3.60879					0.62256	0.362147					1.29369	1.83548					7.71231e-08	6.41862e-08					77.1231	64.1862					154.246	128.372
	51.837	354.735					0.917515	6.27881					0.621408	0.362112					1.29555	1.83558					7.70654e-08	6.41843e-08					77.0654	64.1843					154.131	128.369
	424.175	26.6816					7.5079	0.472264					0.621176	0.362					1.29592	1.83589					7.70538e-08	6.41787e-08					77.0538	64.1787					154.108	128.357
	10.5075	61.1827					0.185983	1.08293					0.62065	0.361841					1.29677	1.83633					7.70275e-08	6.41706e-08					77.0275	64.1706					154.055	128.341
	156.276	160.519					2.76608	2.84118					0.62011	0.361759					1.29764	1.83656					7.70005e-08	6.41664e-08					77.0005	64.1664					154.001	128.333
	0.00611912	286.444					0.000108308	5.07006					0.619858	0.361246					1.29804	1.83797					7.69879e-08	6.41403e-08					76.9879	64.1403					153.976	128.281
	0.00986824	55.8087					0.000174668	0.987814					0.619498	0.360532					1.29863	1.83995					7.69699e-08	6.41039e-08					76.9699	64.1039					153.94	128.208
	6.99675	72.6413					0.123842	1.28575					0.619433	0.360284					1.29873	1.84064					7.69666e-08	6.40912e-08					76.9666	64.0912					153.933	128.182
	0.00455716	10.061					8.06618e-05	0.178079					0.619395	0.360265					1.29879	1.84069					7.69647e-08	6.40903e-08					76.9647	64.0903					153.929	128.181
	50.7734	25.6127					0.89869	0.453344					0.619136	0.359186					1.29921	1.84369					7.69517e-08	6.40353e-08					76.9517	64.0353					153.903	128.071
	117.635	52.4321					2.08214	0.928048					0.618382	0.358443					1.30043	1.84577					7.6914e-08	6.39974e-08					76.914	63.9974					153.828	127.995
	0.0121492	39.2834					0.00021504	0.695316					0.618353	0.357769					1.30048	1.84765					7.69126e-08	6.3963e-08					76.9126	63.963					153.825	127.926
	144.97	22.1315					2.56598	0.391728					0.618005	0.357628					1.30104	1.84804					7.68952e-08	6.39558e-08					76.8952	63.9558					153.79	127.912
	16.7893	54.3958					0.29717	0.962806					0.617485	0.357576					1.30188	1.84819					7.68692e-08	6.39531e-08					76.8692	63.9531					153.738	127.906
	30.0448	209.232					0.531793	3.70341					0.616183	0.357351					1.30399	1.84882					7.68041e-08	6.39417e-08					76.8041	63.9417					153.608	127.883
	13.7372	331.212					0.243148	5.86245					0.61605	0.356856					1.30421	1.8502					7.67975e-08	6.39164e-08					76.7975	63.9164					153.595	127.833
	111.476	158.751					1.97313	2.8099					0.615644	0.356788					1.30487	1.85039					7.67772e-08	6.39129e-08					76.7772	63.9129					153.554	127.826
	129.6	1.85743					2.29393	0.0328764					0.61563	0.356724					1.30489	1.85057					7.67765e-08	6.39096e-08					76.7765	63.9096					153.553	127.819
	187.16	102.658					3.31273	1.81704					0.615629	0.35654					1.30489	1.85109					7.67765e-08	6.39003e-08					76.7765	63.9003					153.553	127.801
	95.3997	132.372					1.68857	2.34299					0.6155	0.356323					1.3051	1.8517					7.677e-08	6.38892e-08					76.77	63.8892					153.54	127.778
	41.669	43.5826					0.737542	0.771412					0.615367	0.356312					1.30532	1.85173					7.67634e-08	6.38886e-08					76.7634	63.8886					153.527	127.777
	55.115	46.8927					0.975536	0.830002					0.615127	0.356106					1.30571	1.85231					7.67514e-08	6.38781e-08					76.7514	63.8781					153.503	127.756
	171.061	151.661					3.02778	2.68439					0.615022	0.355878					1.30588	1.85295					7.67461e-08	6.38664e-08					76.7461	63.8664					153.492	127.733
	103.354	34.1237					1.82937	0.60399					0.613809	0.355808					1.30785	1.85314					7.66855e-08	6.38629e-08					76.6855	63.8629					153.371	127.726
	20.3094	50.7128					0.359476	0.897617					0.613272	0.355627					1.30873	1.85365					7.66587e-08	6.38536e-08					76.6587	63.8536					153.317	127.707
	59.1896	193.513					1.04766	3.42517					0.613035	0.355297					1.30911	1.85458					7.66469e-08	6.38368e-08					76.6469	63.8368					153.294	127.674
	93.8111	28.1789					1.66046	0.498766					0.612926	0.355239					1.30929	1.85474					7.66414e-08	6.38338e-08					76.6414	63.8338					153.283	127.668
	66.0364	48.8501					1.16884	0.864648					0.612814	0.355009					1.30947	1.85539					7.66358e-08	6.38221e-08					76.6358	63.8221					153.272	127.644
	74.7246	11.2857					1.32263	0.199757					0.612682	0.354843					1.30969	1.85586					7.66292e-08	6.38136e-08					76.6292	63.8136					153.258	127.627
	37.0835	31.4102					0.656378	0.555961					0.61238	0.35476					1.31018	1.85609					7.66142e-08	6.38093e-08					76.6142	63.8093					153.228	127.619
	37.3992	71.0343					0.661966	1.25731					0.612048	0.354605					1.31073	1.85653					7.65976e-08	6.38014e-08					76.5976	63.8014					153.195	127.603
	66.7398	25.9607					1.18129	0.459505					0.611838	0.354111					1.31107	1.85792					7.65871e-08	6.37762e-08					76.5871	63.7762					153.174	127.552
	50.5982	254.655					0.895589	4.5074					0.610598	0.353731					1.3131	1.859					7.65252e-08	6.37567e-08					76.5252	63.7567					153.05	127.513
	117.933	297.453					2.08742	5.26492					0.610531	0.353572					1.31321	1.85945					7.65219e-08	6.37486e-08					76.5219	63.7486					153.044	127.497
	204.357	73.4659					3.61711	1.30035					0.609114	0.353445					1.31553	1.85981					7.64512e-08	6.37421e-08					76.4512	63.7421					152.902	127.484
	26.1667	29.756					0.46315	0.526681					0.609012	0.353355					1.3157	1.86006					7.64461e-08	6.37375e-08					76.4461	63.7375					152.892	127.475
	55.0031	40.5134					0.973555	0.717087					0.608357	0.353101					1.31677	1.86078					7.64134e-08	6.37245e-08					76.4134	63.7245					152.827	127.449
	63.7846	37.3225					1.12899	0.660608					0.60785	0.351768					1.31761	1.86456					7.63881e-08	6.36563e-08					76.3881	63.6563					152.776	127.313
	55.3145	24.4639					0.979067	0.433011					0.606353	0.351678					1.32007	1.86482					7.63135e-08	6.36517e-08					76.3135	63.6517					152.627	127.303
	77.1818	15.9308					1.36612	0.281976					0.605787	0.351508					1.32101	1.8653					7.62853e-08	6.3643e-08					76.2853	63.643					152.571	127.286
	256.689	97.7431					4.54339	1.73005					0.605452	0.351495					1.32156	1.86534					7.62686e-08	6.36423e-08					76.2686	63.6423					152.537	127.285
	45.9511	5.05371					0.813335	0.0894506					0.605321	0.35149					1.32178	1.86535					7.6262e-08	6.3642e-08					76.262	63.642					152.524	127.284
	247.24	50.3308					4.37615	0.890855					0.605225	0.35136					1.32194	1.86572					7.62572e-08	6.36354e-08					76.2572	63.6354					152.514	127.271
	40.7448	87.8278					0.721182	1.55455					0.604986	0.350863					1.32233	1.86714					7.62453e-08	6.36099e-08					76.2453	63.6099					152.491	127.22
	233.401	75.711					4.13119	1.34009					0.604586	0.350816					1.32299	1.86727					7.62254e-08	6.36075e-08					76.2254	63.6075					152.451	127.215
	15.7622	115.895					0.27899	2.05134					0.604532	0.350518					1.32308	1.86812					7.62227e-08	6.35923e-08					76.2227	63.5923					152.445	127.185
	146.465	30.5117					2.59243	0.540058					0.603475	0.350506					1.32483	1.86816					7.61701e-08	6.35917e-08					76.1701	63.5917					152.34	127.183
	65.1672	77.9635					1.15346	1.37995					0.602046	0.350149					1.3272	1.86918					7.60988e-08	6.35734e-08					76.0988	63.5734					152.198	127.147
	24.8693	118.463					0.440187	2.0968					0.601163	0.349495					1.32867	1.87105					7.60549e-08	6.35398e-08					76.0549	63.5398					152.11	127.08
	271.922	6.258					4.81301	0.110767					0.60111	0.349372					1.32876	1.8714					7.60522e-08	6.35335e-08					76.0522	63.5335					152.104	127.067
	146.308	16.8601					2.58966	0.298424					0.600662	0.349274					1.3295	1.87168					7.60299e-08	6.35285e-08					76.0299	63.5285					152.06	127.057
	40.0377	174.631					0.708668	3.09096					0.600452	0.349237					1.32985	1.87178					7.60195e-08	6.35266e-08					76.0195	63.5266					152.039	127.053
	113.848	33.2453					2.01511	0.588442					0.600121	0.349138					1.3304	1.87207					7.6003e-08	6.35215e-08					76.003	63.5215					152.006	127.043
	15.6274	53.0775					0.276606	0.939472					0.599876	0.348831					1.33081	1.87295					7.59908e-08	6.35058e-08					75.9908	63.5058					151.982	127.012
	80.2166	42.8162					1.41983	0.757847					0.598445	0.348274					1.3332	1.87454					7.59195e-08	6.34773e-08					75.9195	63.4773					151.839	126.955
	148.418	0.775633					2.62699	0.0137287					0.597033	0.347881					1.33556	1.87567					7.58493e-08	6.34571e-08					75.8493	63.4571					151.699	126.914
	22.7968	168.439					0.403504	2.98137					0.596496	0.347827					1.33646	1.87583					7.58226e-08	6.34543e-08					75.8226	63.4543					151.645	126.909
	66.0604	129.178					1.16927	2.28646					0.596468	0.347647					1.33651	1.87635					7.58212e-08	6.34451e-08					75.8212	63.4451					151.642	126.89
	85.3676	143.964					1.51101	2.54817					0.596398	0.347155					1.33663	1.87776					7.58177e-08	6.34198e-08					75.8177	63.4198					151.635	126.84
	61.5723	277.703					1.08983	4.91534					0.59593	0.346532					1.33741	1.87956					7.57944e-08	6.33878e-08					75.7944	63.3878					151.589	126.776
	34.1513	310.205					0.604478	5.49064					0.595505	0.345925					1.33813	1.88131					7.57733e-08	6.33567e-08					75.7733	63.3567					151.547	126.713
	53.0042	128.715					0.938174	2.27825					0.594952	0.345841					1.33905	1.88156					7.57458e-08	6.33523e-08					75.7458	63.3523					151.492	126.705
	117.2	196.974					2.07444	3.48644					0.594887	0.345561					1.33916	1.88236					7.57425e-08	6.3338e-08					75.7425	63.338					151.485	126.676
	9.33484	172.506					0.165227	3.05335					0.594624	0.345216					1.33961	1.88336					7.57295e-08	6.33202e-08					75.7295	63.3202					151.459	126.64
	443.618	5.21215					7.85203	0.092255					0.594525	0.345076					1.33977	1.88377					7.57245e-08	6.3313e-08					75.7245	63.313					151.449	126.626
	81.4617	24.2153					1.44187	0.428611					0.593152	0.344989					1.34208	1.88402					7.56563e-08	6.33085e-08					75.6563	63.3085					151.313	126.617
	111.874	60.6077					1.98017	1.07276					0.593095	0.344832					1.34218	1.88448					7.56534e-08	6.33005e-08					75.6534	63.3005					151.307	126.601
	31.5146	10.2868					0.557808	0.182076					0.592906	0.344802					1.3425	1.88457					7.5644e-08	6.32989e-08					75.644	63.2989					151.288	126.598
	40.6825	13.67					0.72008	0.241959					0.59228	0.343351					1.34355	1.88878					7.56129e-08	6.32243e-08					75.6129	63.2243					151.226	126.449
	42.3499	0.451913					0.749593	0.00799886					0.59136	0.343341					1.34511	1.88881					7.55672e-08	6.32238e-08					75.5672	63.2238					151.134	126.448
	98.8817	50.1259					1.75021	0.887228					0.590128	0.343327					1.3472	1.88885					7.5506e-08	6.32231e-08					75.506	63.2231					151.012	126.446
	289.47	0.329042					5.12362	0.00582405					0.589765	0.342768					1.34781	1.89048					7.54879e-08	6.31943e-08					75.4879	63.1943					150.976	126.389
	474.503	25.3858					8.39871	0.449328					0.589726	0.342532					1.34788	1.89117					7.5486e-08	6.31822e-08					75.486	63.1822					150.972	126.364
	2.24747	0.0768951					0.0397802	0.00136104					0.589309	0.342502					1.34858	1.89126					7.54653e-08	6.31807e-08					75.4653	63.1807					150.931	126.361
	5.5958	173.624					0.0990457	3.07315					0.589047	0.340899					1.34903	1.89595					7.54523e-08	6.30981e-08					75.4523	63.0981					150.905	126.196
	49.1362	0.00713478					0.869711	0.000126286					0.588586	0.340588					1.34981	1.89686					7.54294e-08	6.30821e-08					75.4294	63.0821					150.859	126.164
	25.9023	86.2636					0.458471	1.52687					0.58704	0.339511					1.35244	1.90003					7.53526e-08	6.30266e-08					75.3526	63.0266					150.705	126.053
	3.24394	44.3964					0.0574178	0.785815					0.586925	0.339433					1.35264	1.90026					7.53468e-08	6.30225e-08					75.3468	63.0225					150.694	126.045
	24.593	15.9176					0.435296	0.281741					0.586419	0.339355					1.3535	1.90049					7.53217e-08	6.30185e-08					75.3217	63.0185					150.643	126.037
	2.46566	4.50796					0.0436422	0.0797909					0.585857	0.338268					1.35446	1.9037					7.52938e-08	6.29624e-08					75.2938	62.9624					150.588	125.925
	6.63669	105.504					0.117469	1.86742					0.585808	0.337969					1.35454	1.90458					7.52914e-08	6.2947e-08					75.2914	62.947					150.583	125.894
	13.2723	3.02698					0.234919	0.0535776					0.58482	0.335759					1.35623	1.91114					7.52423e-08	6.28329e-08					75.2423	62.8329					150.485	125.666
	62.4642	21.1317					1.10562	0.374031					0.584695	0.335603					1.35645	1.91161					7.52361e-08	6.28248e-08					75.2361	62.8248					150.472	125.65
	26.0711	0.0561899					0.461459	0.000994562					0.583635	0.33551					1.35826	1.91188					7.51835e-08	6.282e-08					75.1835	62.82					150.367	125.64
	1.83306	44.6912					0.0324451	0.791034					0.583418	0.33526					1.35863	1.91263					7.51728e-08	6.28071e-08					75.1728	62.8071					150.346	125.614
	84.4021	44.4642					1.49392	0.787016					0.582869	0.335021					1.35957	1.91334					7.51455e-08	6.27947e-08					75.1455	62.7947					150.291	125.589
	38.5735	92.7933					0.68275	1.64244					0.582594	0.33492					1.36004	1.91364					7.51319e-08	6.27895e-08					75.1319	62.7895					150.264	125.579
	109.172	20.9233					1.93234	0.370342					0.582585	0.334439					1.36006	1.91508					7.51314e-08	6.27646e-08					75.1314	62.7646					150.263	125.529
	45.3746	18.6393					0.80313	0.329916					0.581877	0.334391					1.36128	1.91522					7.50963e-08	6.27621e-08					75.0963	62.7621					150.193	125.524
	116.736	56.8458					2.06623	1.00617					0.581565	0.334367					1.36181	1.9153					7.50808e-08	6.27609e-08					75.0808	62.7609					150.162	125.522
	274.722	171.161					4.86258	3.02955					0.581345	0.333823					1.36219	1.91692					7.50699e-08	6.27328e-08					75.0699	62.7328					150.14	125.466
	326.187	26.5559					5.7735	0.470039					0.581333	0.333219					1.36221	1.91873					7.50693e-08	6.27015e-08					75.0693	62.7015					150.139	125.403
	41.2108	21.1801					0.729432	0.374887					0.580743	0.33306					1.36323	1.91921					7.50401e-08	6.26932e-08					75.0401	62.6932					150.08	125.386
	216.421	18.2479					3.83065	0.322988					0.580702	0.332391					1.3633	1.92122					7.5038e-08	6.26586e-08					75.038	62.6586					150.076	125.317
	128.935	11.0816					2.28214	0.196144					0.580691	0.332286					1.36332	1.92154					7.50375e-08	6.26531e-08					75.0375	62.6531					150.075	125.306
	11.6679	47.2331					0.206522	0.836026					0.578417	0.332189					1.36724	1.92183					7.49247e-08	6.26481e-08					74.9247	62.6481					149.849	125.296
	20.7357	258.322					0.367022	4.5723					0.577709	0.331653					1.36847	1.92344					7.48896e-08	6.26204e-08					74.8896	62.6204					149.779	125.241
	214.596	82.1588					3.79835	1.45421					0.576408	0.331571					1.37072	1.92369					7.48251e-08	6.26161e-08					74.8251	62.6161					149.65	125.232
	0.622842	88.1526					0.0110243	1.5603					0.575925	0.331541					1.37156	1.92378					7.48011e-08	6.26146e-08					74.8011	62.6146					149.602	125.229
	158.026	7.36853					2.79705	0.130423					0.575885	0.330926					1.37163	1.92564					7.47992e-08	6.25827e-08					74.7992	62.5827					149.598	125.165
	129.112	173.718					2.28528	3.0748					0.575555	0.330867					1.3722	1.92582					7.47828e-08	6.25796e-08					74.7828	62.5796					149.566	125.159
	46.8209	13.3508					0.828729	0.236309					0.574606	0.330762					1.37385	1.92614					7.47358e-08	6.25741e-08					74.7358	62.5741					149.472	125.148
	40.479	53.1158					0.716478	0.94015					0.574433	0.330663					1.37415	1.92644					7.47272e-08	6.2569e-08					74.7272	62.569					149.454	125.138
	169.327	122.465					2.99709	2.16764					0.573728	0.330113					1.37538	1.9281					7.46923e-08	6.25405e-08					74.6923	62.5405					149.385	125.081
	67.5958	51.1038					1.19645	0.904537					0.573482	0.329967					1.37581	1.92854					7.46801e-08	6.25329e-08					74.6801	62.5329					149.36	125.066
	256.124	34.0109					4.5334	0.601993					0.573085	0.32994					1.3765	1.92863					7.46604e-08	6.25315e-08					74.6604	62.5315					149.321	125.063
	109.304	2.57515					1.93468	0.0455802					0.573077	0.329597					1.37651	1.92967					7.466e-08	6.25137e-08					74.66	62.5137					149.32	125.027
	236.897	35.6539					4.19307	0.631074					0.572505	0.329229					1.37751	1.93078					7.46317e-08	6.24946e-08					74.6317	62.4946					149.263	124.989
	349.711	124.905					6.18989	2.21081					0.572294	0.328847					1.37788	1.93194					7.46212e-08	6.24748e-08					74.6212	62.4748					149.242	124.95
	34.3585	304.984					0.608145	5.39821					0.572263	0.328582					1.37794	1.93275					7.46197e-08	6.2461e-08					74.6197	62.461					149.239	124.922
	306.294	134.103					5.4214	2.37362					0.571319	0.328265					1.37959	1.93371					7.45729e-08	6.24446e-08					74.5729	62.4446					149.146	124.889
	51.2258	14.965					0.906697	0.26488					0.57114	0.327882					1.3799	1.93488					7.45641e-08	6.24247e-08					74.5641	62.4247					149.128	124.849
	17.8911	68.3959					0.316672	1.21061					0.571077	0.327393					1.38001	1.93637					7.4561e-08	6.23993e-08					74.561	62.3993					149.122	124.799
	113.666	38.3672					2.01189	0.6791					0.570536	0.32715					1.38096	1.93712					7.45342e-08	6.23866e-08					74.5342	62.3866					149.068	124.773
	158.517	88.2935					2.80575	1.56279					0.57031	0.325746					1.38135	1.94142					7.4523e-08	6.23136e-08					74.523	62.3136					149.046	124.627
	10.9373	236.144					0.193591	4.17975					0.569552	0.3256					1.38269	1.94187					7.44854e-08	6.2306e-08					74.4854	62.306					148.971	124.612
	10.8658	56.9427					0.192324	1.00789					0.569543	0.325087					1.3827	1.94344					7.4485e-08	6.22793e-08					74.485	62.2793					148.97	124.559
	51.7016	47.7952					0.915118	0.845976					0.569436	0.324998					1.38289	1.94371					7.44797e-08	6.22747e-08					74.4797	62.2747					148.959	124.549
	10.5742	0.297408					0.187163	0.00526413					0.568199	0.324807					1.38506	1.9443					7.44184e-08	6.22647e-08					74.4184	62.2647					148.837	124.529
	70.5689	183.118					1.24907	3.2412					0.566226	0.324652					1.38854	1.94478					7.43208e-08	6.22567e-08					74.3208	62.2567					148.642	124.513
	64.364	0.273098					1.13924	0.00483384					0.565863	0.324586					1.38918	1.94499					7.43028e-08	6.22532e-08					74.3028	62.2532					148.606	124.506
	236.082	85.2376					4.17865	1.50871					0.565696	0.324242					1.38948	1.94605					7.42946e-08	6.22353e-08					74.2946	62.2353					148.589	124.471
	134.923	24.4373					2.38813	0.43254					0.565574	0.323147					1.38969	1.94943					7.42885e-08	6.21783e-08					74.2885	62.1783					148.577	124.357
	41.0306	51.8341					0.726242	0.917464					0.564934	0.32307					1.39083	1.94967					7.42569e-08	6.21742e-08					74.2569	62.1742					148.514	124.348
	20.1466	9.06087					0.356595	0.160377					0.564146	0.322656					1.39222	1.95095					7.42179e-08	6.21526e-08					74.2179	62.1526					148.436	124.305
	99.0504	24.5875					1.75319	0.4352					0.563941	0.322319					1.39258	1.95199					7.42077e-08	6.21351e-08					74.2077	62.1351					148.415	124.27
	16.0976	91.1763					0.284928	1.61382					0.563561	0.322291					1.39326	1.95208					7.41889e-08	6.21336e-08					74.1889	62.1336					148.378	124.267
	50.4528	7.37151					0.893014	0.130476					0.563343	0.322193					1.39365	1.95238					7.41781e-08	6.21285e-08					74.1781	62.1285					148.356	124.257
	1071.58	34.5858					18.967	0.612169					0.562813	0.32186					1.39459	1.95342					7.41519e-08	6.21111e-08					74.1519	62.1111					148.304	124.222
	53.5249	74.0975					0.947391	1.31153					0.562664	0.321796					1.39485	1.95362					7.41446e-08	6.21078e-08					74.1446	62.1078					148.289	124.216
	36.799	39.6999					0.651342	0.702689					0.562354	0.321438					1.3954	1.95473					7.41292e-08	6.20891e-08					74.1292	62.0891					148.258	124.178
	9.75411	47.4746					0.172648	0.840301					0.562309	0.321373					1.39548	1.95493					7.4127e-08	6.20857e-08					74.127	62.0857					148.254	124.171
	44.8821	41.3538					0.794414	0.731963					0.562187	0.321228					1.3957	1.95538					7.41209e-08	6.20781e-08					74.1209	62.0781					148.242	124.156
	264.745	70.7362					4.68599	1.25203					0.562131	0.321078					1.3958	1.95585					7.41182e-08	6.20703e-08					74.1182	62.0703					148.236	124.141
	63.8259	9.89251					1.12972	0.175097					0.562102	0.320851					1.39585	1.95656					7.41168e-08	6.20585e-08					74.1168	62.0585					148.234	124.117
	160.421	102.933					2.83945	1.82192					0.562087	0.320404					1.39588	1.95795					7.4116e-08	6.20351e-08					74.116	62.0351					148.232	124.07
	503.785	13.8512					8.917	0.245166					0.56194	0.319455					1.39614	1.96092					7.41087e-08	6.19855e-08					74.1087	61.9855					148.217	123.971
	18.7807	4.31833					0.332418	0.0764345					0.561746	0.319172					1.39648	1.9618					7.40992e-08	6.19707e-08					74.0992	61.9707					148.198	123.941
	37.4395	42.3088					0.662679	0.748866					0.561734	0.319168					1.39651	1.96182					7.40986e-08	6.19706e-08					74.0986	61.9706					148.197	123.941
	92.1064	4.70059					1.63028	0.0832005					0.561011	0.319106					1.39779	1.96201					7.40628e-08	6.19673e-08					74.0628	61.9673					148.126	123.935
	11.8783	18.5056					0.210246	0.327549					0.560733	0.318739					1.39829	1.96316					7.40491e-08	6.19481e-08					74.0491	61.9481					148.098	123.896
	7.40536	115.257					0.131075	2.04004					0.560232	0.318143					1.39918	1.96503					7.40243e-08	6.1917e-08					74.0243	61.917					148.049	123.834
	190.428	23.7777					3.37058	0.420865					0.560112	0.318099					1.3994	1.96517					7.40184e-08	6.19146e-08					74.0184	61.9146					148.037	123.829
	197.065	11.2937					3.48805	0.199899					0.559273	0.318007					1.4009	1.96546					7.39769e-08	6.19098e-08					73.9769	61.9098					147.954	123.82
	0.651478	187.852					0.0115312	3.32497					0.559185	0.31787					1.40105	1.96589					7.39725e-08	6.19027e-08					73.9725	61.9027					147.945	123.805
	2.83367	50.0496					0.050156	0.885877					0.558626	0.317672					1.40206	1.96652					7.39449e-08	6.18923e-08					73.9449	61.8923					147.89	123.785
	176.741	114.091					3.12832	2.01942					0.558198	0.317188					1.40282	1.96804					7.39237e-08	6.18669e-08					73.9237	61.8669					147.847	123.734
	8.56729	100.001					0.151641	1.77002					0.558092	0.316258					1.40301	1.97098					7.39185e-08	6.18182e-08					73.9185	61.8182					147.837	123.636
	45.6888	35.3924					0.808692	0.626445					0.557282	0.315098					1.40446	1.97465					7.38785e-08	6.17574e-08					73.8785	61.7574					147.757	123.515
	196.509	3.1728					3.47822	0.0561586					0.556316	0.314995					1.4062	1.97498					7.38307e-08	6.1752e-08					73.8307	61.752					147.661	123.504
	40.2475	35.381					0.712381	0.626244					0.556147	0.314749					1.4065	1.97576					7.38223e-08	6.17391e-08					73.8223	61.7391					147.645	123.478
	260.551	45.6276					4.61175	0.807608					0.555789	0.31439					1.40715	1.9769					7.38046e-08	6.17203e-08					73.8046	61.7203					147.609	123.441
	138.592	32.1498					2.45309	0.569051					0.555058	0.314346					1.40846	1.97704					7.37685e-08	6.1718e-08					73.7685	61.718					147.537	123.436
	98.8131	126.814					1.74899	2.2446					0.554368	0.314327					1.40971	1.9771					7.37344e-08	6.1717e-08					73.7344	61.717					147.469	123.434
	95.1571	23.2324					1.68428	0.411214					0.554313	0.314205					1.40981	1.97749					7.37317e-08	6.17106e-08					73.7317	61.7106					147.463	123.421
	236.461	34.0388					4.18537	0.602487					0.553622	0.314196					1.41105	1.97752					7.36975e-08	6.17101e-08					73.6975	61.7101					147.395	123.42
	4.57501	121.025					0.0809777	2.14215					0.553041	0.313938					1.4121	1.97834					7.36688e-08	6.16965e-08					73.6688	61.6965					147.338	123.393
	117.035	35.4012					2.07151	0.626601					0.552434	0.313701					1.4132	1.9791					7.36388e-08	6.16841e-08					73.6388	61.6841					147.278	123.368
	140.081	9.50445					2.47943	0.168229					0.552244	0.313644					1.41355	1.97928					7.36294e-08	6.16812e-08					73.6294	61.6812					147.259	123.362
	42.0956	8.73866					0.745091	0.154674					0.552193	0.313008					1.41364	1.98131					7.36269e-08	6.16477e-08					73.6269	61.6477					147.254	123.295
	119.069	117.799					2.10753	2.08503					0.551384	0.312483					1.4151	1.98298					7.3587e-08	6.16202e-08					73.587	61.6202					147.174	123.24
	199.354	61.1851					3.52857	1.08298					0.550937	0.312341					1.41591	1.98344					7.35649e-08	6.16127e-08					73.5649	61.6127					147.13	123.225
	9.58841	10.337					0.169715	0.182964					0.550692	0.311964					1.41636	1.98465					7.35528e-08	6.15929e-08					73.5528	61.5929					147.106	123.186
	26.6848	164.417					0.472321	2.91018					0.550034	0.31118					1.41756	1.98716					7.35203e-08	6.15517e-08					73.5203	61.5517					147.041	123.103
	193.557	48.7756					3.42596	0.863328					0.548704	0.311177					1.41998	1.98717					7.34546e-08	6.15515e-08					73.4546	61.5515					146.909	123.103
	268.99	274.542					4.76112	4.85939					0.548481	0.310838					1.42038	1.98826					7.34436e-08	6.15337e-08					73.4436	61.5337					146.887	123.067
	79.4629	141.322					1.40649	2.50139					0.548151	0.310794					1.42099	1.98841					7.34273e-08	6.15313e-08					73.4273	61.5313					146.855	123.063
	23.9513	60.7784					0.423938	1.07578					0.547602	0.310269					1.42199	1.99009					7.34002e-08	6.15037e-08					73.4002	61.5037					146.8	123.007
	462.045	51.04					8.17819	0.903408					0.547503	0.309685					1.42217	1.99198					7.33953e-08	6.1473e-08					73.3953	61.473					146.791	122.946
	36.7802	33.7231					0.651009	0.596899					0.547119	0.30913					1.42287	1.99377					7.33764e-08	6.14437e-08					73.3764	61.4437					146.753	122.887
	55.7086	34.5598					0.986041	0.611708					0.546473	0.308855					1.42405	1.99466					7.33445e-08	6.14292e-08					73.3445	61.4292					146.689	122.858
	12.4855	145.999					0.220994	2.58419					0.546146	0.308808					1.42465	1.99482					7.33283e-08	6.14268e-08					73.3283	61.4268					146.657	122.854
	50.3903	6.18678					0.891908	0.109506					0.546107	0.308658					1.42472	1.9953					7.33264e-08	6.14189e-08					73.3264	61.4189					146.653	122.838
	127.035	56.4264					2.24852	0.998747					0.545574	0.308283					1.4257	1.99652					7.33001e-08	6.13991e-08					73.3001	61.3991					146.6	122.798
	106.17	66.6525					1.8792	1.17975					0.544858	0.308083					1.42701	1.99717					7.32647e-08	6.13886e-08					73.2647	61.3886					146.529	122.777
	90.5567	68.0475					1.60285	1.20444					0.54428	0.307732					1.42807	1.99831					7.32362e-08	6.137e-08					73.2362	61.37					146.472	122.74
	52.541	28.7584					0.929976	0.509023					0.543825	0.307575					1.42891	1.99881					7.32137e-08	6.13618e-08					73.2137	61.3618					146.427	122.724
	1.39645	52.4982					0.0247171	0.929218					0.543804	0.307473					1.42895	1.99915					7.32127e-08	6.13564e-08					73.2127	61.3564					146.425	122.713
	139.747	219.524					2.47353	3.88558					0.543494	0.307403					1.42952	1.99938					7.31974e-08	6.13527e-08					73.1974	61.3527					146.395	122.705
	166.431	143.112					2.94583	2.53308					0.543254	0.307195					1.42996	2.00005					7.31856e-08	6.13417e-08					73.1856	61.3417					146.371	122.683
	131.846	113.36					2.33367	2.00648					0.542933	0.307165					1.43055	2.00015					7.31697e-08	6.13401e-08					73.1697	61.3401					146.339	122.68
	75.5673	8.05935					1.33754	0.142651					0.542404	0.306883					1.43152	2.00107					7.31436e-08	6.13253e-08					73.1436	61.3253					146.287	122.651
	29.7673	30.6911					0.526881	0.543232					0.541806	0.306423					1.43263	2.00257					7.31141e-08	6.13009e-08					73.1141	61.3009					146.228	122.602
	101.345	22.5204					1.79381	0.398612					0.541409	0.305831					1.43336	2.0045					7.30945e-08	6.12697e-08					73.0945	61.2697					146.189	122.539
	3.33437	0.336266					0.0590183	0.00595192					0.541366	0.305805					1.43344	2.00459					7.30924e-08	6.12683e-08					73.0924	61.2683					146.185	122.537
	6.84488	2.01004					0.121154	0.0355777					0.540789	0.305605					1.43451	2.00524					7.30639e-08	6.12578e-08					73.0639	61.2578					146.128	122.516
	0.0345241	0.441738					0.000611077	0.00781876					0.540691	0.30519					1.43469	2.0066					7.30591e-08	6.12359e-08					73.0591	61.2359					146.118	122.472
	18.5306	5.7073					0.327991	0.101019					0.540599	0.305083					1.43486	2.00695					7.30545e-08	6.12302e-08					73.0545	61.2302					146.109	122.46
	0.851481	6.46962					0.0150712	0.114512					0.540387	0.304912					1.43525	2.00751					7.30441e-08	6.12211e-08					73.0441	61.2211					146.088	122.442
	14.9463	15.183					0.26455	0.268739					0.539458	0.304905					1.43697	2.00753					7.29982e-08	6.12208e-08					72.9982	61.2208					145.996	122.442
	126.146	15.7981					2.23279	0.279626					0.539145	0.304571					1.43755	2.00863					7.29828e-08	6.12031e-08					72.9828	61.2031					145.966	122.406
	120.425	4.20027					2.13152	0.0743447					0.538112	0.304242					1.43947	2.00971					7.29318e-08	6.11857e-08					72.9318	61.1857					145.864	122.371
	2.24433	2.40616					0.0397247	0.042589					0.53805	0.304105					1.43958	2.01016					7.29287e-08	6.11784e-08					72.9287	61.1784					145.857	122.357
	106.498	0.803781					1.88502	0.0142269					0.53785	0.304006					1.43996	2.01049					7.29189e-08	6.11732e-08					72.9189	61.1732					145.838	122.346
	19.2063	0.243857					0.339951	0.00431627					0.537799	0.303924					1.44005	2.01076					7.29164e-08	6.11689e-08					72.9164	61.1689					145.833	122.338
	5.47556	2.06328					0.0969174	0.03652					0.537118	0.303662					1.44132	2.01162					7.28828e-08	6.1155e-08					72.8828	61.155					145.766	122.31
	28.2969	10.9102					0.500856	0.19311					0.536887	0.303532					1.44175	2.01205					7.28714e-08	6.11482e-08					72.8714	61.1482					145.743	122.296
	48.0484	27.7535					0.850456	0.491237					0.536501	0.30349					1.44247	2.01219					7.28524e-08	6.11459e-08					72.8524	61.1459					145.705	122.292
	23.2213	3.66402					0.411017	0.0648532					0.536336	0.303298					1.44278	2.01282					7.28442e-08	6.11357e-08					72.8442	61.1357					145.688	122.271
	1.58511	7.92156					0.0280565	0.140212					0.536269	0.302652					1.4429	2.01495					7.28409e-08	6.11015e-08					72.8409	61.1015					145.682	122.203
	87.6361	38.4803					1.55116	0.681101					0.536227	0.302558					1.44298	2.01526					7.28388e-08	6.10966e-08					72.8388	61.0966					145.678	122.193
	38.5786	9.33867					0.682841	0.165294					0.536142	0.302513					1.44314	2.01541					7.28346e-08	6.10942e-08					72.8346	61.0942					145.669	122.188
	18.5568	253.311					0.328455	4.4836					0.535968	0.302371					1.44346	2.01588					7.28261e-08	6.10867e-08					72.8261	61.0867					145.652	122.173
	55.054	54.6928					0.974456	0.968062					0.535849	0.302198					1.44368	2.01645					7.28202e-08	6.10775e-08					72.8202	61.0775					145.64	122.155
	238.583	53.2419					4.22292	0.942382					0.535257	0.301629					1.44479	2.01834					7.2791e-08	6.10474e-08					72.791	61.0474					145.582	122.095
	110.378	107.833					1.95369	1.90864					0.535047	0.301241					1.44518	2.01962					7.27806e-08	6.10268e-08					72.7806	61.0268					145.561	122.054
	48.3817	50.2899					0.856356	0.890131					0.534991	0.301237					1.44528	2.01964					7.27778e-08	6.10266e-08					72.7778	61.0266					145.556	122.053
	188.636	15.6278					3.33885	0.276612					0.534244	0.30111					1.44668	2.02006					7.2741e-08	6.10198e-08					72.741	61.0198					145.482	122.04
	45.8035	4.94325					0.810722	0.0874955					0.533643	0.300977					1.44781	2.0205					7.27113e-08	6.10128e-08					72.7113	61.0128					145.423	122.026
	98.5331	79.8542					1.74404	1.41342					0.53288	0.300895					1.44924	2.02077					7.26737e-08	6.10084e-08					72.6737	61.0084					145.347	122.017
	4.88353	26.0928					0.0864385	0.461842					0.532732	0.300527					1.44952	2.022					7.26664e-08	6.09889e-08					72.6664	60.9889					145.333	121.978
	179.019	21.642					3.16863	0.383064					0.532432	0.300396					1.45008	2.02243					7.26516e-08	6.09819e-08					72.6516	60.9819					145.303	121.964
	38.1848	1.00502					0.675871	0.0177888					0.532237	0.300308					1.45045	2.02273					7.2642e-08	6.09773e-08					72.642	60.9773					145.284	121.955
	15.8955	12.6829					0.28135	0.224487					0.531863	0.299596					1.45115	2.0251					7.26236e-08	6.09395e-08					72.6236	60.9395					145.247	121.879
	0.104907	112.102					0.00185686	1.98421					0.531829	0.299099					1.45121	2.02676					7.26219e-08	6.0913e-08					72.6219	60.913					145.244	121.826
	69.8667	88.2719					1.23664	1.56241					0.531531	0.29895					1.45177	2.02726					7.26072e-08	6.09052e-08					72.6072	60.9052					145.214	121.81
	59.7553	56.5844					1.05767	1.00154					0.531339	0.298699					1.45214	2.0281					7.25977e-08	6.08918e-08					72.5977	60.8918					145.195	121.784
	3.16454	27.1597					0.0560124	0.480727					0.53104	0.298587					1.4527	2.02847					7.2583e-08	6.08858e-08					72.583	60.8858					145.166	121.772
	47.7223	97.3271					0.844685	1.72269					0.531039	0.29825					1.4527	2.0296					7.2583e-08	6.08679e-08					72.583	60.8679					145.166	121.736
	82.478	25.8543					1.45986	0.457622					0.53096	0.298185					1.45285	2.02982					7.2579e-08	6.08645e-08					72.579	60.8645					145.158	121.729
	47.0015	511.189					0.831927	9.04804					0.530435	0.298107					1.45384	2.03008					7.25532e-08	6.08603e-08					72.5532	60.8603					145.106	121.721
	14.5734	67.9156					0.257949	1.20211					0.530311	0.297812					1.45407	2.03107					7.2547e-08	6.08447e-08					72.547	60.8447					145.094	121.689
	263.912	16.3544					4.67124	0.289473					0.530024	0.297754					1.45461	2.03127					7.25329e-08	6.08416e-08					72.5329	60.8416					145.066	121.683
	20.1681	44.8455					0.356976	0.793765					0.529233	0.297192					1.45611	2.03316					7.24939e-08	6.08117e-08					72.4939	60.8117					144.988	121.623
	101.522	33.7725					1.79695	0.597774					0.528517	0.297182					1.45746	2.03319					7.24586e-08	6.08111e-08					72.4586	60.8111					144.917	121.622
	31.8398	18.6939					0.563565	0.330881					0.527415	0.296822					1.45955	2.0344					7.24042e-08	6.0792e-08					72.4042	60.792					144.808	121.584
	76.3465	15.7259					1.35133	0.278348					0.526882	0.296725					1.46056	2.03473					7.2378e-08	6.07868e-08					72.378	60.7868					144.756	121.574
	34.2528	4.10864					0.606275	0.0727229					0.525919	0.296648					1.46239	2.03499					7.23305e-08	6.07827e-08					72.3305	60.7827					144.661	121.565
	223.583	154.676					3.95742	2.73777					0.525666	0.295503					1.46287	2.03885					7.2318e-08	6.07217e-08					72.318	60.7217					144.636	121.443
	55.1472	210.221					0.976106	3.72091					0.525554	0.295142					1.46308	2.04008					7.23125e-08	6.07025e-08					72.3125	60.7025					144.625	121.405
	72.749	16.5868					1.28766	0.293587					0.525039	0.294937					1.46406	2.04077					7.22871e-08	6.06916e-08					72.2871	60.6916					144.574	121.383
	138.539	35.9897					2.45214	0.637018					0.524508	0.294933					1.46508	2.04079					7.22609e-08	6.06913e-08					72.2609	60.6913					144.522	121.383
	32.1421	60.011					0.568916	1.06219					0.524457	0.293995					1.46517	2.04397					7.22584e-08	6.06413e-08					72.2584	60.6413					144.517	121.283
	101.816	34.4243					1.80214	0.60931					0.522734	0.293969					1.46846	2.04406					7.21735e-08	6.06399e-08					72.1735	60.6399					144.347	121.28
	281.747	247.419					4.98692	4.37932					0.521889	0.293501					1.47008	2.04565					7.21318e-08	6.06149e-08					72.1318	60.6149					144.264	121.23
	14.2445	13.6337					0.252127	0.241316					0.521855	0.292733					1.47014	2.04827					7.21302e-08	6.05739e-08					72.1302	60.5739					144.26	121.148
	185.655	399.313					3.2861	7.06785					0.521841	0.292628					1.47017	2.04863					7.21295e-08	6.05683e-08					72.1295	60.5683					144.259	121.137
	46.3642	157.935					0.820647	2.79546					0.520534	0.292011					1.47268	2.05074					7.20651e-08	6.05353e-08					72.0651	60.5353					144.13	121.071
	384.386	30.8779					6.80363	0.546538					0.52032	0.291628					1.47309	2.05206					7.20545e-08	6.05148e-08					72.0545	60.5148					144.109	121.03
	125.112	23.4878					2.21449	0.415734					0.51975	0.29151					1.47419	2.05246					7.20264e-08	6.05085e-08					72.0264	60.5085					144.053	121.017
	46.8008	9.73271					0.828374	0.172269					0.519662	0.291145					1.47436	2.05371					7.20221e-08	6.0489e-08					72.0221	60.489					144.044	120.978
	0.136571	1.7655					0.00241731	0.0312493					0.519082	0.291105					1.47547	2.05385					7.19935e-08	6.04869e-08					71.9935	60.4869					143.987	120.974
	228.238	32.9065					4.0398	0.582446					0.518609	0.291096					1.47638	2.05388					7.19702e-08	6.04863e-08					71.9702	60.4863					143.94	120.973
	107.661	3.05609					1.90559	0.0540929					0.517879	0.290316					1.47779	2.05657					7.19342e-08	6.04446e-08					71.9342	60.4446					143.868	120.889
	19.8123	8.19387					0.350677	0.145031					0.517219	0.290041					1.47907	2.05751					7.19017e-08	6.04299e-08					71.9017	60.4299					143.803	120.86
	182.771	87.5334					3.23504	1.54934					0.516559	0.289184					1.48035	2.06047					7.18691e-08	6.0384e-08					71.8691	60.384					143.738	120.768
	106.423	88.3061					1.88368	1.56302					0.516453	0.288274					1.48055	2.06363					7.18639e-08	6.03351e-08					71.8639	60.3351					143.728	120.67
	25.7294	2.54383					0.45541	0.0450259					0.516323	0.288213					1.4808	2.06383					7.18575e-08	6.03319e-08					71.8575	60.3319					143.715	120.664
	25.7744	48.531					0.456207	0.858999					0.516149	0.288208					1.48114	2.06385					7.1849e-08	6.03316e-08					71.849	60.3316					143.698	120.663
	170.455	106.79					3.01706	1.89018					0.515875	0.287603					1.48167	2.06595					7.18354e-08	6.02991e-08					71.8354	60.2991					143.671	120.598
	55.2942	2.11123					0.978707	0.0373687					0.515821	0.286745					1.48178	2.06894					7.18328e-08	6.02531e-08					71.8328	60.2531					143.666	120.506
	186.489	7.88799					3.30085	0.139617					0.514989	0.286628					1.48339	2.06935					7.17918e-08	6.02468e-08					71.7918	60.2468					143.584	120.494
	73.94	131.722					1.30874	2.33148					0.514719	0.286524					1.48391	2.06971					7.17785e-08	6.02412e-08					71.7785	60.2412					143.557	120.482
	48.8977	37.8944					0.86549	0.670731					0.514524	0.286509					1.48429	2.06977					7.17689e-08	6.02404e-08					71.7689	60.2404					143.538	120.481
	22.3532	0.138111					0.395652	0.00244456					0.514375	0.286244					1.48458	2.07069					7.17615e-08	6.02262e-08					71.7615	60.2262					143.523	120.452
	237.678	2.25521					4.2069	0.0399172					0.514353	0.28623					1.48462	2.07074					7.17605e-08	6.02254e-08					71.7605	60.2254					143.521	120.451
	127.961	83.5866					2.2649	1.47948					0.514291	0.286101					1.48475	2.07119					7.17574e-08	6.02184e-08					71.7574	60.2184					143.515	120.437
	343.146	37.5299					6.07368	0.664279					0.513198	0.286044					1.48687	2.07139					7.17035e-08	6.02154e-08					71.7035	60.2154					143.407	120.431
	171.984	21.1582					3.04411	0.374501					0.512786	0.285855					1.48768	2.07205					7.16832e-08	6.02052e-08					71.6832	60.2052					143.366	120.41
	15.5796	52.775					0.275758	0.934117					0.512705	0.285822					1.48783	2.07216					7.16792e-08	6.02035e-08					71.6792	60.2035					143.358	120.407
	16.6784	27.613					0.295208	0.488751					0.51265	0.285293					1.48794	2.07402					7.16765e-08	6.0175e-08					71.6765	60.175					143.353	120.35
	95.1302	36.3751					1.6838	0.643839					0.511957	0.285141					1.48929	2.07455					7.16424e-08	6.01668e-08					71.6424	60.1668					143.285	120.334
	220.127	61.1813					3.89625	1.08291					0.511894	0.284774					1.48942	2.07584					7.16393e-08	6.01471e-08					71.6393	60.1471					143.279	120.294
	223.178	3.1842					3.95026	0.0563604					0.511447	0.284621					1.49029	2.07638					7.16172e-08	6.01388e-08					71.6172	60.1388					143.234	120.278
	125.437	11.1534					2.22023	0.197416					0.511014	0.284537					1.49114	2.07667					7.15959e-08	6.01343e-08					71.5959	60.1343					143.192	120.269
	18.1969	23.31					0.322085	0.412586					0.50967	0.283945					1.49377	2.07875					7.15297e-08	6.01024e-08					71.5297	60.1024					143.059	120.205
	66.3899	89.0658					1.1751	1.57646					0.508777	0.283726					1.49553	2.07953					7.14857e-08	6.00906e-08					71.4857	60.0906					142.971	120.181
	13.8374	100.269					0.244922	1.77475					0.508347	0.283589					1.49637	2.08001					7.14645e-08	6.00832e-08					71.4645	60.0832					142.929	120.166
	41.9432	78.5643					0.742395	1.39059					0.507874	0.283465					1.4973	2.08045					7.14412e-08	6.00766e-08					71.4412	60.0766					142.882	120.153
	1685.39	17.0064					29.8314	0.301014					0.507725	0.283183					1.49759	2.08144					7.14339e-08	6.00614e-08					71.4339	60.0614					142.868	120.123
	11.8068	8.27591					0.20898	0.146484					0.507195	0.282535					1.49864	2.08373					7.14077e-08	6.00264e-08					71.4077	60.0264					142.815	120.053
	537.811	30.0611					9.51926	0.532082					0.507091	0.28232					1.49884	2.08449					7.14026e-08	6.00148e-08					71.4026	60.0148					142.805	120.03
	258.523	20.7374					4.57585	0.367053					0.506835	0.282143					1.49935	2.08512					7.139e-08	6.00052e-08					71.39	60.0052					142.78	120.01
	84.015	8.9454					1.48707	0.158334					0.506328	0.281982					1.50035	2.08569					7.1365e-08	5.99966e-08					71.365	59.9966					142.73	119.993
	42.0966	35.3607					0.74511	0.625885					0.506176	0.281678					1.50065	2.08677					7.13575e-08	5.99801e-08					71.3575	59.9801					142.715	119.96
	51.4226	27.9552					0.910181	0.494806					0.505947	0.281529					1.5011	2.0873					7.13462e-08	5.99721e-08					71.3462	59.9721					142.692	119.944
	380.157	20.7964					6.72877	0.368096					0.505899	0.281128					1.5012	2.08872					7.13438e-08	5.99504e-08					71.3438	59.9504					142.688	119.901
	11.5869	26.0382					0.205088	0.460877					0.505877	0.280898					1.50124	2.08954					7.13428e-08	5.9938e-08					71.3428	59.938					142.686	119.876
	9.04517	13.3458					0.160099	0.236221					0.505791	0.280596					1.50141	2.09062					7.13385e-08	5.99217e-08					71.3385	59.9217					142.677	119.843
	34.4696	105.898					0.610113	1.87439					0.504925	0.280068					1.50312	2.0925					7.12959e-08	5.98931e-08					71.2959	59.8931					142.592	119.786
	68.3053	14.012					1.209	0.248012					0.504834	0.279469					1.50331	2.09464					7.12914e-08	5.98607e-08					71.2914	59.8607					142.583	119.721
	148.025	17.689					2.62004	0.313095					0.50467	0.278698					1.50363	2.09741					7.12833e-08	5.9819e-08					71.2833	59.819					142.567	119.638
	312.346	48.5653					5.52852	0.859606					0.504171	0.278686					1.50462	2.09745					7.12587e-08	5.98183e-08					71.2587	59.8183					142.517	119.637
	74.8495	26.2888					1.32484	0.465312					0.503964	0.278173					1.50503	2.09929					7.12485e-08	5.97906e-08					71.2485	59.7906					142.497	119.581
	23.5316	158.681					0.416509	2.80866					0.503778	0.277783					1.5054	2.10069					7.12394e-08	5.97694e-08					71.2394	59.7694					142.479	119.539
	46.9105	79.2131					0.830315	1.40207					0.503668	0.277762					1.50562	2.10077					7.12339e-08	5.97683e-08					71.2339	59.7683					142.468	119.537
	30.5109	7.48398					0.540043	0.132466					0.502974	0.277556					1.507	2.10151					7.11997e-08	5.97571e-08					71.1997	59.7571					142.399	119.514
	5.40739	101.457					0.0957108	1.79579					0.502952	0.277245					1.50704	2.10263					7.11987e-08	5.97402e-08					71.1987	59.7402					142.397	119.48
	78.6963	27.7519					1.39292	0.491209					0.502637	0.277087					1.50767	2.1032					7.11831e-08	5.97317e-08					71.1831	59.7317					142.366	119.463
	44.9297	16.9704					0.795256	0.300376					0.502563	0.277056					1.50781	2.10332					7.11795e-08	5.973e-08					71.1795	59.73					142.359	119.46
	17.8955	8.91448					0.316751	0.157786					0.502239	0.276949					1.50846	2.1037					7.11635e-08	5.97242e-08					71.1635	59.7242					142.327	119.448
	127.444	26.9751					2.25577	0.477459					0.501752	0.276882					1.50943	2.10394					7.11395e-08	5.97205e-08					71.1395	59.7205					142.279	119.441
	179.918	5.10989					3.18455	0.0904451					0.501717	0.276623					1.5095	2.10488					7.11378e-08	5.97065e-08					71.1378	59.7065					142.276	119.413
	52.8077	79.1297					0.934697	1.4006					0.501377	0.276411					1.51018	2.10565					7.1121e-08	5.9695e-08					71.121	59.695					142.242	119.39
	0.629782	139.979					0.0111471	2.47763					0.500369	0.276276					1.51219	2.10614					7.10714e-08	5.96876e-08					71.0714	59.6876					142.143	119.375
	75.9655	18.4393					1.34459	0.326376					0.50009	0.275878					1.51275	2.10758					7.10576e-08	5.9666e-08					71.0576	59.666					142.115	119.332
	2.50997	31.11					0.0444265	0.550647					0.49944	0.275828					1.51405	2.10776					7.10256e-08	5.96633e-08					71.0256	59.6633					142.051	119.327
	107.902	24.9026					1.90986	0.440776					0.49937	0.275023					1.51419	2.11068					7.10221e-08	5.96196e-08					71.0221	59.6196					142.044	119.239
	596.191	190.049					10.5526	3.36386					0.498709	0.274629					1.51551	2.11211					7.09896e-08	5.95982e-08					70.9896	59.5982					141.979	119.196
	127.086	11.7241					2.24942	0.207516					0.49753	0.274233					1.51788	2.11356					7.09315e-08	5.95766e-08					70.9315	59.5766					141.863	119.153
	218.568	11.3826					3.86866	0.201473					0.497301	0.273778					1.51834	2.11522					7.09202e-08	5.95518e-08					70.9202	59.5518					141.84	119.104
	88.0357	117.075					1.55823	2.07222					0.497257	0.273681					1.51843	2.11557					7.0918e-08	5.95466e-08					70.918	59.5466					141.836	119.093
	51.3691	33.7375					0.909234	0.597153					0.496793	0.273032					1.51936	2.11795					7.08951e-08	5.95112e-08					70.8951	59.5112					141.79	119.022
	76.827	36.4828					1.35984	0.645745					0.495998	0.272957					1.52096	2.11822					7.0856e-08	5.95071e-08					70.856	59.5071					141.712	119.014
	77.1196	151.187					1.36502	2.67601					0.495936	0.272885					1.52109	2.11848					7.08529e-08	5.95032e-08					70.8529	59.5032					141.706	119.006
	128.686	46.5568					2.27774	0.824055					0.49542	0.272713					1.52213	2.11912					7.08275e-08	5.94938e-08					70.8275	59.4938					141.655	118.988
	87.1721	84.1151					1.54295	1.48884					0.495311	0.272611					1.52235	2.11949					7.08221e-08	5.94883e-08					70.8221	59.4883					141.644	118.977
	135.856	25.9317					2.40465	0.458991					0.495042	0.272121					1.52289	2.12129					7.08088e-08	5.94616e-08					70.8088	59.4616					141.618	118.923
	149.25	130.157					2.64173	2.30378					0.494887	0.271593					1.52321	2.12323					7.08012e-08	5.94327e-08					70.8012	59.4327					141.602	118.865
	89.1541	26.952					1.57803	0.477051					0.494205	0.271531					1.52458	2.12346					7.07676e-08	5.94294e-08					70.7676	59.4294					141.535	118.859
	101.749	0.193379					1.80095	0.00342281					0.494204	0.271477					1.52459	2.12366					7.07676e-08	5.94264e-08					70.7676	59.4264					141.535	118.853
	404.346	33.3533					7.15693	0.590354					0.493356	0.271317					1.5263	2.12425					7.07257e-08	5.94177e-08					70.7257	59.4177					141.451	118.835
	306.358	10.3147					5.42254	0.182571					0.493282	0.271146					1.52645	2.12488					7.07221e-08	5.94084e-08					70.7221	59.4084					141.444	118.817
	29.6352	87.9258					0.524543	1.55629					0.493033	0.271115					1.52696	2.12499					7.07099e-08	5.94066e-08					70.7099	59.4066					141.42	118.813
	11.5939	125.136					0.205212	2.2149					0.492836	0.271036					1.52736	2.12528					7.07001e-08	5.94024e-08					70.7001	59.4024					141.4	118.805
	216.975	166.834					3.84046	2.95297					0.492203	0.271001					1.52864	2.12541					7.06689e-08	5.94004e-08					70.6689	59.4004					141.338	118.801
	80.3314	49.2679					1.42187	0.872042					0.491845	0.270744					1.52937	2.12636					7.06513e-08	5.93864e-08					70.6513	59.3864					141.303	118.773
	152.396	64.3558					2.69742	1.1391					0.491812	0.270734					1.52944	2.1264					7.06496e-08	5.93858e-08					70.6496	59.3858					141.299	118.772
	174.497	46.2074					3.08859	0.817872					0.491062	0.270727					1.53097	2.12642					7.06127e-08	5.93855e-08					70.6127	59.3855					141.225	118.771
	43.6801	28.5476					0.773139	0.505292					0.490826	0.27022					1.53145	2.1283					7.06011e-08	5.93578e-08					70.6011	59.3578					141.202	118.716
	293.628	143.211					5.19721	2.53484					0.490258	0.269794					1.5326	2.12988					7.05731e-08	5.93345e-08					70.5731	59.3345					141.146	118.669
	59.1391	27.8762					1.04676	0.493408					0.49012	0.269693					1.53289	2.13025					7.05662e-08	5.93289e-08					70.5662	59.3289					141.132	118.658
	324.33	89.2083					5.74064	1.57899					0.488422	0.269454					1.53635	2.13114					7.04826e-08	5.93159e-08					70.4826	59.3159					140.965	118.632
	26.3077	24.9646					0.465646	0.441873					0.486455	0.269239					1.54039	2.13194					7.03856e-08	5.93041e-08					70.3856	59.3041					140.771	118.608
	195.85	33.219					3.46655	0.587976					0.48644	0.269224					1.54042	2.13199					7.03849e-08	5.93033e-08					70.3849	59.3033					140.77	118.607
	382.35	30.5874					6.76759	0.541397					0.486355	0.268957					1.5406	2.13299					7.03807e-08	5.92887e-08					70.3807	59.2887					140.761	118.577
	21.9916	156.271					0.389252	2.766					0.48627	0.268945					1.54077	2.13303					7.03764e-08	5.9288e-08					70.3764	59.288					140.753	118.576
	70.4226	72.0314					1.24648	1.27496					0.486123	0.268453					1.54107	2.13486					7.03692e-08	5.92611e-08					70.3692	59.2611					140.738	118.522
	123.729	51.7183					2.19001	0.915414					0.484896	0.268427					1.5436	2.13496					7.03087e-08	5.92597e-08					70.3087	59.2597					140.617	118.519
	211.896	88.5026					3.75056	1.5665					0.484605	0.268189					1.5442	2.13584					7.02944e-08	5.92466e-08					70.2944	59.2466					140.589	118.493
	541.302	112.152					9.58105	1.98508					0.484484	0.268136					1.54445	2.13604					7.02884e-08	5.92437e-08					70.2884	59.2437					140.577	118.487
	84.1516	104.227					1.48948	1.84482					0.48407	0.268078					1.54531	2.13626					7.0268e-08	5.92406e-08					70.268	59.2406					140.536	118.481
	261.86	47.6064					4.63492	0.842633					0.48367	0.267719					1.54613	2.1376					7.02483e-08	5.92209e-08					70.2483	59.2209					140.497	118.442
	73.8231	56.5721					1.30667	1.00133					0.483084	0.267502					1.54734	2.13841					7.02194e-08	5.9209e-08					70.2194	59.209					140.439	118.418
	92.5362	29.5549					1.63789	0.523121					0.482595	0.267391					1.54836	2.13882					7.01952e-08	5.92029e-08					70.1952	59.2029					140.39	118.406
	23.1926	49.2459					0.410509	0.871653					0.48235	0.267283					1.54887	2.13923					7.01832e-08	5.9197e-08					70.1832	59.197					140.366	118.394
	30.6568	15.5729					0.542625	0.27564					0.482182	0.267089					1.54921	2.13995					7.01749e-08	5.91864e-08					70.1749	59.1864					140.35	118.373
	28.2159	7.52583					0.499422	0.133207					0.481457	0.266414					1.55072	2.14248					7.01391e-08	5.91493e-08					70.1391	59.1493					140.278	118.299
	150.732	210.209					2.66796	3.72069					0.480361	0.266261					1.553	2.14306					7.00851e-08	5.91409e-08					70.0851	59.1409					140.17	118.282
	273.82	35.1227					4.84661	0.621672					0.480317	0.265843					1.55309	2.14463					7.00829e-08	5.9118e-08					70.0829	59.118					140.166	118.236
	15.7894	6.22575					0.279472	0.110196					0.479354	0.265647					1.5551	2.14537					7.00354e-08	5.91072e-08					70.0354	59.1072					140.071	118.214
	16.8276	56.8576					0.297849	1.00638					0.478198	0.265559					1.55751	2.1457					6.99784e-08	5.91024e-08					69.9784	59.1024					139.957	118.205
	254.615	17.5686					4.50669	0.310964					0.478098	0.265549					1.55772	2.14574					6.99735e-08	5.91018e-08					69.9735	59.1018					139.947	118.204
	347.652	134.758					6.15344	2.38522					0.477774	0.265281					1.5584	2.14674					6.99575e-08	5.90871e-08					69.9575	59.0871					139.915	118.174
	30.1411	27.454					0.533497	0.485936					0.477673	0.265117					1.55861	2.14737					6.99525e-08	5.90781e-08					69.9525	59.0781					139.905	118.156
	188.702	1.66797					3.34002	0.029523					0.477645	0.264828					1.55867	2.14845					6.99511e-08	5.90622e-08					69.9511	59.0622					139.902	118.124
	35.7154	0.857673					0.632163	0.0151808					0.477465	0.264636					1.55905	2.14918					6.99422e-08	5.90517e-08					69.9422	59.0517					139.884	118.103
	8.30749	26.4588					0.147043	0.46832					0.477155	0.264133					1.55969	2.15108					6.9927e-08	5.9024e-08					69.927	59.024					139.854	118.048
	38.8257	0.213293					0.687214	0.00377529					0.476887	0.263833					1.56025	2.15222					6.99138e-08	5.90075e-08					69.9138	59.0075					139.828	118.015
	22.9364	11.1997					0.405974	0.198235					0.476875	0.263713					1.56028	2.15267					6.99131e-08	5.90009e-08					69.9131	59.0009					139.826	118.002
	378.162	8.98579					6.69346	0.159048					0.476398	0.26368					1.56128	2.1528					6.98896e-08	5.89991e-08					69.8896	58.9991					139.779	117.998
	75.9454	2.64672					1.34423	0.046847					0.476345	0.263448					1.56139	2.15368					6.9887e-08	5.89863e-08					69.887	58.9863					139.774	117.973
	0.479033	1.14926					0.00847888	0.0203419					0.475997	0.262868					1.56212	2.15588					6.98698e-08	5.89544e-08					69.8698	58.9544					139.74	117.909
	0.847013	0.037793					0.0149921	0.000668937					0.473812	0.26271					1.56672	2.15649					6.9762e-08	5.89456e-08					69.762	58.9456					139.524	117.891
	4.17345	1.44957					0.0738701	0.0256574					0.473689	0.262218					1.56698	2.15836					6.97559e-08	5.89185e-08					69.7559	58.9185					139.512	117.837
	124.801	13.6403					2.20897	0.241433					0.473673	0.262168					1.56702	2.15855					6.97552e-08	5.89157e-08					69.7552	58.9157					139.51	117.831
	4.42363	0.228769					0.0782982	0.00404921					0.473443	0.262023					1.5675	2.1591					6.97438e-08	5.89078e-08					69.7438	58.9078					139.488	117.816
	38.4267	5.24663					0.680153	0.0928653					0.473302	0.261808					1.5678	2.15992					6.97368e-08	5.88959e-08					69.7368	58.8959					139.474	117.792
	405.569	3.51553					7.17857	0.0622248					0.472911	0.261746					1.56863	2.16016					6.97175e-08	5.88924e-08					69.7175	58.8924					139.435	117.785
	72.2049	48.0298					1.27803	0.850128					0.472483	0.261139					1.56953	2.16248					6.96964e-08	5.8859e-08					69.6964	58.859					139.393	117.718
	0.6402	0.0355658					0.0113315	0.000629515					0.472281	0.26102					1.56996	2.16294					6.96865e-08	5.88524e-08					69.6865	58.8524					139.373	117.705
	131.23	1.25897					2.32277	0.0222837					0.472146	0.260501					1.57025	2.16493					6.96798e-08	5.88237e-08					69.6798	58.8237					139.36	117.647
	74.7914	0.406067					1.32381	0.00718738					0.472099	0.260363					1.57035	2.16546					6.96775e-08	5.88161e-08					69.6775	58.8161					139.355	117.632
	83.3921	0.43311					1.47604	0.00766605					0.472097	0.259					1.57035	2.17071					6.96774e-08	5.87407e-08					69.6774	58.7407					139.355	117.481
	47.2069	0					0.835561	0					0.472057	0.258965					1.57043	2.17084					6.96754e-08	5.87388e-08					69.6754	58.7388					139.351	117.478
	5.53973	1.75894					0.0980532	0.0311332					0.47189	0.258731					1.57079	2.17175					6.96672e-08	5.87258e-08					69.6672	58.7258					139.334	117.452
	17.0341	8.16204					0.301504	0.144468					0.471667	0.258493					1.57126	2.17267					6.96562e-08	5.87126e-08					69.6562	58.7126					139.312	117.425
	107.771	7.34774					1.90755	0.130055					0.471664	0.257815					1.57127	2.17529					6.9656e-08	5.86751e-08					69.656	58.6751					139.312	117.35
	153.541	4.084					2.71767	0.0722868					0.471255	0.257747					1.57214	2.17556					6.96358e-08	5.86713e-08					69.6358	58.6713					139.272	117.343
	170.005	0.830882					3.00909	0.0147066					0.470989	0.257308					1.5727	2.17726					6.96227e-08	5.8647e-08					69.6227	58.647					139.245	117.294
	78.4749	0.235289					1.38901	0.00416462					0.470921	0.257014					1.57284	2.1784					6.96193e-08	5.86307e-08					69.6193	58.6307					139.239	117.261
	350.333	7.24651					6.2009	0.128263					0.470228	0.257013					1.57432	2.17841					6.95851e-08	5.86306e-08					69.5851	58.6306					139.17	117.261
	140.379	1.85797					2.4847	0.0328861					0.47016	0.256776					1.57446	2.17933					6.95818e-08	5.86175e-08					69.5818	58.6175					139.164	117.235
	276.755	0.0258977					4.89856	0.000458389					0.46997	0.256696					1.57487	2.17964					6.95724e-08	5.8613e-08					69.5724	58.613					139.145	117.226
	0.68716	0.021671					0.0121627	0.000383577					0.4698	0.255806					1.57523	2.18312					6.9564e-08	5.85636e-08					69.564	58.5636					139.128	117.127
	7.26732	2.55454					0.128632	0.0452153					0.469352	0.255576					1.57618	2.18402					6.95419e-08	5.85508e-08					69.5419	58.5508					139.084	117.102
	85.5094	13.0316					1.51352	0.23066					0.468432	0.255501					1.57814	2.18431					6.94965e-08	5.85466e-08					69.4965	58.5466					138.993	117.093
	147.958	1.68048					2.61886	0.0297445					0.46832	0.255353					1.57838	2.18489					6.94909e-08	5.85384e-08					69.4909	58.5384					138.982	117.077
	294.586	0.463356					5.21418	0.0082014					0.467968	0.255187					1.57914	2.18554					6.94735e-08	5.85292e-08					69.4735	58.5292					138.947	117.058
	117.438	8.33621					2.07865	0.147551					0.467596	0.255103					1.57993	2.18587					6.94552e-08	5.85245e-08					69.4552	58.5245					138.91	117.049
	33.1639	0.38516					0.587001	0.00681732					0.46669	0.255095					1.58187	2.1859					6.94105e-08	5.85241e-08					69.4105	58.5241					138.821	117.048
	59.5663	22.9946					1.05432	0.407004					0.466227	0.254948					1.58286	2.18647					6.93876e-08	5.85159e-08					69.3876	58.5159					138.775	117.032
	947.003	0.0216482					16.7619	0.000383173					0.46515	0.25422					1.58518	2.18934					6.93344e-08	5.84754e-08					69.3344	58.4754					138.669	116.951
	76.634	29.6717					1.35642	0.525189					0.465096	0.254129					1.58529	2.18969					6.93317e-08	5.84703e-08					69.3317	58.4703					138.663	116.941
	32.5644	0.63658					0.576391	0.0112675					0.463988	0.2533					1.58768	2.19296					6.9277e-08	5.84241e-08					69.277	58.4241					138.554	116.848
	74.515	0.032255					1.31892	0.000570914					0.463873	0.253102					1.58792	2.19374					6.92713e-08	5.84131e-08					69.2713	58.4131					138.543	116.826
	3.14902	0.464657					0.0557377	0.00822443					0.463681	0.253023					1.58834	2.19405					6.92618e-08	5.84087e-08					69.2618	58.4087					138.524	116.817
	40.0161	0.269339					0.708285	0.00476731					0.463115	0.252876					1.58956	2.19464					6.92339e-08	5.84004e-08					69.2339	58.4004					138.468	116.801
	145.805	21.4907					2.58075	0.380385					0.462786	0.252385					1.59027	2.19658					6.92176e-08	5.83731e-08					69.2176	58.3731					138.435	116.746
	148.078	50.6302					2.62097	0.896155					0.462762	0.252174					1.59032	2.19741					6.92164e-08	5.83613e-08					69.2164	58.3613					138.433	116.723
	273.42	17.7778					4.83954	0.314668					0.462235	0.251972					1.59146	2.19822					6.91904e-08	5.835e-08					69.1904	58.35					138.381	116.7
	134.438	22.0547					2.37955	0.390368					0.462191	0.251595					1.59156	2.19972					6.91883e-08	5.8329e-08					69.1883	58.329					138.377	116.658
	22.6518	0.0368552					0.400937	0.000652337					0.462117	0.251542					1.59172	2.19992					6.91846e-08	5.8326e-08					69.1846	58.326					138.369	116.652
	394.151	0.0322036					6.97647	0.000570004					0.461814	0.251					1.59237	2.20208					6.91696e-08	5.82957e-08					69.1696	58.2957					138.339	116.591
	41.0097	2.98612					0.725872	0.0528542					0.461561	0.250544					1.59292	2.2039					6.91571e-08	5.82702e-08					69.1571	58.2702					138.314	116.54
	126.782	0.0959601					2.24404	0.00169849					0.460906	0.250386					1.59434	2.20453					6.91247e-08	5.82614e-08					69.1247	58.2614					138.249	116.523
	95.1222	28.3053					1.68366	0.501003					0.460333	0.250331					1.59558	2.20475					6.90964e-08	5.82583e-08					69.0964	58.2583					138.193	116.517
	0.10775	7.63659					0.00190717	0.135168					0.460008	0.250293					1.59629	2.2049					6.90804e-08	5.82562e-08					69.0804	58.2562					138.161	116.512
	255.004	0.107678					4.51357	0.0019059					0.459725	0.250145					1.59691	2.20549					6.90664e-08	5.82479e-08					69.0664	58.2479					138.133	116.496
	193.91	2.63718					3.4322	0.046678					0.459414	0.249993					1.59758	2.2061					6.9051e-08	5.82394e-08					69.051	58.2394					138.102	116.479
	151.138	0.135046					2.67514	0.00239031					0.459195	0.249958					1.59806	2.20624					6.90402e-08	5.82374e-08					69.0402	58.2374					138.08	116.475
	0.334518	0.432568					0.00592097	0.00765645					0.458947	0.249687					1.5986	2.20733					6.90279e-08	5.82223e-08					69.0279	58.2223					138.056	116.445
	1.00502	0.675512					0.0177888	0.0119566					0.458682	0.249679					1.59918	2.20736					6.90148e-08	5.82218e-08					69.0148	58.2218					138.03	116.444
	167.991	0.0637309					2.97343	0.00112804					0.458204	0.24938					1.60022	2.20856					6.89912e-08	5.82051e-08					68.9912	58.2051					137.982	116.41
	23.8018	0.100442					0.421292	0.00177783					0.45746	0.249267					1.60184	2.20901					6.89544e-08	5.81988e-08					68.9544	58.1988					137.909	116.398
	251.994	0.0374322					4.4603	0.00066255					0.457342	0.249131					1.6021	2.20956					6.89486e-08	5.81911e-08					68.9486	58.1911					137.897	116.382
	6.55778	7.84712					0.116073	0.138894					0.457152	0.249022					1.60252	2.20999					6.89392e-08	5.8185e-08					68.9392	58.185					137.878	116.37
	146.527	0.0405498					2.59353	0.000717731					0.456514	0.248821					1.60392	2.2108					6.89076e-08	5.81737e-08					68.9076	58.1737					137.815	116.347
	105.467	0.271064					1.86676	0.00479783					0.456505	0.248725					1.60394	2.21119					6.89072e-08	5.81684e-08					68.9072	58.1684					137.814	116.337
	513.067	0.0549718					9.08128	0.000973					0.455736	0.248209					1.60562	2.21326					6.88692e-08	5.81394e-08					68.8692	58.1394					137.738	116.279
	240.447	17.9269					4.25591	0.317307					0.455659	0.248007					1.60579	2.21408					6.88654e-08	5.81281e-08					68.8654	58.1281					137.731	116.256
	165.918	4.21151					2.93676	0.0745436					0.455553	0.247659					1.60602	2.21548					6.88601e-08	5.81086e-08					68.8601	58.1086					137.72	116.217
	106.73	29.3736					1.88912	0.519913					0.453757	0.247458					1.60997	2.21629					6.87713e-08	5.80973e-08					68.7713	58.0973					137.543	116.195
	48.3002	16.4057					0.854914	0.290381					0.453673	0.247095					1.61016	2.21776					6.87672e-08	5.80769e-08					68.7672	58.0769					137.534	116.154
	43.3893	81.4761					0.767991	1.44213					0.452693	0.246954					1.61232	2.21833					6.87186e-08	5.80689e-08					68.7186	58.0689					137.437	116.138
	14.6653	0.102287					0.259575	0.00181048					0.450959	0.246258					1.61616	2.22116					6.86329e-08	5.80298e-08					68.6329	58.0298					137.266	116.06
	39.7115	1.79645					0.702893	0.0317972					0.45091	0.245838					1.61627	2.22286					6.86304e-08	5.80062e-08					68.6304	58.0062					137.261	116.012
	333.113	29.4464					5.89611	0.521201					0.450535	0.245727					1.6171	2.22332					6.86119e-08	5.79999e-08					68.6119	57.9999					137.224	116
	30.7105	21.8839					0.543576	0.387346					0.450269	0.245672					1.61769	2.22354					6.85987e-08	5.79969e-08					68.5987	57.9969					137.197	115.994
	84.3356	10.7991					1.49274	0.191143					0.450239	0.245376					1.61776	2.22474					6.85972e-08	5.79802e-08					68.5972	57.9802					137.194	115.96
	132.638	0					2.3477	0					0.449999	0.245252					1.61829	2.22525					6.85853e-08	5.79732e-08					68.5853	57.9732					137.171	115.946
	80.7783	18.0583					1.42978	0.319632					0.449708	0.245198					1.61894	2.22547					6.8571e-08	5.79702e-08					68.571	57.9702					137.142	115.94
	301.759	13.2578					5.34114	0.234664					0.449237	0.244862					1.61999	2.22684					6.85476e-08	5.79513e-08					68.5476	57.9513					137.095	115.903
	312.955	7.90665					5.53931	0.139948					0.448874	0.244834					1.62079	2.22696					6.85297e-08	5.79496e-08					68.5297	57.9496					137.059	115.899
	871.757	8.63475					15.4301	0.152835					0.448717	0.244581					1.62114	2.22799					6.85219e-08	5.79354e-08					68.5219	57.9354					137.044	115.871
	82.0118	4.73986					1.45161	0.0838956					0.448453	0.24438					1.62173	2.22881					6.85088e-08	5.7924e-08					68.5088	57.924					137.018	115.848
	28.2112	1.30907					0.499339	0.0231706					0.447927	0.244105					1.6229	2.22994					6.84828e-08	5.79086e-08					68.4828	57.9086					136.966	115.817
	67.4673	180.494					1.19417	3.19475					0.447711	0.244085					1.62339	2.23002					6.84721e-08	5.79074e-08					68.4721	57.9074					136.944	115.815
	21.9212	43.5408					0.388005	0.770673					0.44662	0.243582					1.62583	2.23208					6.8418e-08	5.7879e-08					68.418	57.879					136.836	115.758
	191.281	6.04487					3.38567	0.106994					0.446321	0.243503					1.6265	2.23241					6.84033e-08	5.78746e-08					68.4033	57.8746					136.807	115.749
	62.1754	0.170752					1.1005	0.00302232					0.446029	0.24337					1.62715	2.23295					6.83888e-08	5.78671e-08					68.3888	57.8671					136.778	115.734
	78.2487	81.8331					1.385	1.44845					0.445964	0.243008					1.6273	2.23444					6.83856e-08	5.78466e-08					68.3856	57.8466					136.771	115.693
	119.601	26.0313					2.11693	0.460753					0.445737	0.242821					1.62781	2.23521					6.83743e-08	5.78361e-08					68.3743	57.8361					136.749	115.672
	21.4672	12.9891					0.379969	0.229907					0.445721	0.242634					1.62784	2.23598					6.83735e-08	5.78255e-08					68.3735	57.8255					136.747	115.651
	42.9029	1.10546					0.759381	0.0195667					0.445442	0.242545					1.62847	2.23635					6.83597e-08	5.78205e-08					68.3597	57.8205					136.719	115.641
	62.6548	1.76833					1.10899	0.0312995					0.445409	0.242445					1.62854	2.23676					6.83581e-08	5.78148e-08					68.3581	57.8148					136.716	115.63
	82.2425	0.94088					1.45569	0.0166536					0.445246	0.242287					1.62891	2.23741					6.835e-08	5.78059e-08					68.35	57.8059					136.7	115.612
	87.161	2.81695					1.54275	0.04986					0.444913	0.242016					1.62966	2.23853					6.83335e-08	5.77906e-08					68.3335	57.7906					136.667	115.581
	63.6954	32.1442					1.12741	0.568952					0.444392	0.242015					1.63083	2.23853					6.83077e-08	5.77905e-08					68.3077	57.7905					136.615	115.581
	236.396	1.09995					4.18422	0.019469					0.444334	0.24198					1.63096	2.23868					6.83048e-08	5.77885e-08					68.3048	57.7885					136.61	115.577
	66.2752	15.0144					1.17307	0.265755					0.443849	0.241911					1.63205	2.23897					6.82808e-08	5.77846e-08					68.2808	57.7846					136.562	115.569
	459.235	26.9434					8.12845	0.476898					0.443234	0.241881					1.63344	2.23909					6.82504e-08	5.77829e-08					68.2504	57.7829					136.501	115.566
	154.291	18.6955					2.73095	0.330911					0.443013	0.241793					1.63394	2.23945					6.82394e-08	5.7778e-08					68.2394	57.778					136.479	115.556
	0.0296267	7.5714					0.000524393	0.134014					0.442308	0.241415					1.63553	2.24102					6.82044e-08	5.77565e-08					68.2044	57.7565					136.409	115.513
	0.0250705	0.0135715					0.000443747	0.000240216					0.442147	0.240929					1.63589	2.24303					6.81965e-08	5.7729e-08					68.1965	57.729					136.393	115.458
	0.326548	5.52495					0.0057799	0.0977917					0.442062	0.240701					1.63608	2.24398					6.81923e-08	5.77161e-08					68.1923	57.7161					136.385	115.432
	0.0398782	5.76945					0.000705843	0.102119					0.441843	0.240135					1.63658	2.24634					6.81814e-08	5.7684e-08					68.1814	57.684					136.363	115.368
	0.0212991	0.505402					0.000376993	0.00894562					0.441216	0.240093					1.638	2.24651					6.81503e-08	5.76817e-08					68.1503	57.6817					136.301	115.363
	0.0940522	0.00559852					0.00166472	9.90938e-05					0.441019	0.239832					1.63845	2.2476					6.81406e-08	5.76668e-08					68.1406	57.6668					136.281	115.334
	0.0273162	0.107626					0.000483497	0.00190499					0.440441	0.239801					1.63976	2.24772					6.81119e-08	5.76651e-08					68.1119	57.6651					136.224	115.33
	0.049132	0.0984933					0.000869637	0.00174333					0.440237	0.239562					1.64022	2.24872					6.81018e-08	5.76515e-08					68.1018	57.6515					136.204	115.303
	0.0668704	28.2432					0.00118361	0.499905					0.440179	0.239377					1.64035	2.2495					6.80989e-08	5.7641e-08					68.0989	57.641					136.198	115.282
	0.0222104	5.86806					0.000393123	0.103865					0.440004	0.239141					1.64075	2.25048					6.80902e-08	5.76276e-08					68.0902	57.6276					136.18	115.255
	0.10993	1.58561					0.00194576	0.0280653					0.439525	0.239046					1.64184	2.25088					6.80665e-08	5.76222e-08					68.0665	57.6222					136.133	115.244
	3.06798	25.4989					0.0543032	0.45133					0.438963	0.238928					1.64312	2.25137					6.80386e-08	5.76155e-08					68.0386	57.6155					136.077	115.231
	0.0271715	5.47658					0.000480935	0.0969354					0.438938	0.238819					1.64318	2.25183					6.80374e-08	5.76093e-08					68.0374	57.6093					136.075	115.219
	0.0635738	20.2796					0.00112526	0.358948					0.438298	0.238205					1.64464	2.2544					6.80056e-08	5.75744e-08					68.0056	57.5744					136.011	115.149
	0.0335608	8.03014					0.000594027	0.142134					0.438172	0.236624					1.64492	2.26106					6.79994e-08	5.74844e-08					67.9994	57.4844					135.999	114.969
	15.3282	47.488					0.271309	0.840538					0.437914	0.236584					1.64551	2.26123					6.79866e-08	5.74821e-08					67.9866	57.4821					135.973	114.964
	3.14793	16.2412					0.0557184	0.28747					0.437551	0.236054					1.64634	2.26347					6.79686e-08	5.74519e-08					67.9686	57.4519					135.937	114.904
	86.7257	34.0077					1.53504	0.601937					0.437248	0.235644					1.64704	2.26521					6.79535e-08	5.74285e-08					67.9535	57.4285					135.907	114.857
	18.3558	23.9069					0.324898	0.423152					0.437242	0.235595					1.64705	2.26542					6.79533e-08	5.74257e-08					67.9533	57.4257					135.907	114.851
	122.823	113.486					2.17398	2.0087					0.436756	0.235493					1.64816	2.26586					6.79291e-08	5.74199e-08					67.9291	57.4199					135.858	114.84
	249.983	0.0166362					4.4247	0.000294461					0.436009	0.235192					1.64987	2.26713					6.78921e-08	5.74027e-08					67.8921	57.4027					135.784	114.805
	62.4032	0.821887					1.10454	0.0145474					0.435653	0.235037					1.65069	2.26779					6.78744e-08	5.73939e-08					67.8744	57.3939					135.749	114.788
	1.26999	12.8541					0.0224789	0.227517					0.434854	0.23487					1.65253	2.2685					6.78347e-08	5.73843e-08					67.8347	57.3843					135.669	114.769
	84.5202	1.16002					1.49601	0.0205324					0.43426	0.234868					1.65389	2.26851					6.78053e-08	5.73842e-08					67.8053	57.3842					135.611	114.768
	332.417	8.63826					5.88379	0.152897					0.434109	0.234843					1.65424	2.26862					6.77978e-08	5.73828e-08					67.7978	57.3828					135.596	114.766
	119.844	0.135827					2.12124	0.00240413					0.433931	0.234254					1.65465	2.27113					6.77889e-08	5.73491e-08					67.7889	57.3491					135.578	114.698
	0.97711	1.52635					0.0172948	0.0270165					0.433879	0.234194					1.65477	2.27138					6.77863e-08	5.73457e-08					67.7863	57.3457					135.573	114.691
	1.07998	4.52692					0.0191157	0.0801265					0.433338	0.233529					1.65602	2.27423					6.77595e-08	5.73076e-08					67.7595	57.3076					135.519	114.615
	420.816	3.00748					7.44844	0.0532324					0.432267	0.233441					1.65849	2.27461					6.77063e-08	5.73026e-08					67.7063	57.3026					135.413	114.605
	12.089	73.275					0.213975	1.29697					0.432218	0.233391					1.6586	2.27482					6.77039e-08	5.72997e-08					67.7039	57.2997					135.408	114.599
	583.861	12.0406					10.3343	0.213119					0.432042	0.233149					1.65901	2.27586					6.76952e-08	5.72859e-08					67.6952	57.2859					135.39	114.572
	12.5948	2.02629					0.222929	0.0358654					0.43187	0.232804					1.65941	2.27734					6.76866e-08	5.72661e-08					67.6866	57.2661					135.373	114.532
	0.240598	1.43099					0.00425859	0.0253285					0.431582	0.232532					1.66008	2.27851					6.76723e-08	5.72505e-08					67.6723	57.2505					135.345	114.501
	28.2919	19.1571					0.500766	0.33908					0.431505	0.232304					1.66026	2.27949					6.76685e-08	5.72375e-08					67.6685	57.2375					135.337	114.475
	267.934	0.107197					4.74243	0.00189738					0.431332	0.23203					1.66066	2.28067					6.76599e-08	5.72217e-08					67.6599	57.2217					135.32	114.443
	491.999	20.3336					8.70838	0.359905					0.431281	0.232012					1.66078	2.28075					6.76573e-08	5.72207e-08					67.6573	57.2207					135.315	114.441
	483.418	11.8739					8.55649	0.210168					0.431186	0.231999					1.661	2.2808					6.76526e-08	5.722e-08					67.6526	57.22					135.305	114.44
	355.848	51.2776					6.29851	0.907614					0.431046	0.231174					1.66132	2.28436					6.76457e-08	5.71726e-08					67.6457	57.1726					135.291	114.345
	651.33	0.0965962					11.5285	0.00170975					0.430638	0.2309					1.66227	2.28555					6.76254e-08	5.71568e-08					67.6254	57.1568					135.251	114.314
	327.008	15.1094					5.78804	0.267437					0.4304	0.230577					1.66282	2.28695					6.76136e-08	5.71383e-08					67.6136	57.1383					135.227	114.277
	437.114	21.7158					7.73692	0.384369					0.429863	0.230366					1.66407	2.28787					6.75869e-08	5.71261e-08					67.5869	57.1261					135.174	114.252
	623.594	0.138198					11.0376	0.00244611					0.429823	0.230175					1.66416	2.28869					6.75849e-08	5.71152e-08					67.5849	57.1152					135.17	114.23
	263.725	10.1312					4.66793	0.179323					0.429372	0.230166					1.66521	2.28874					6.75625e-08	5.71146e-08					67.5625	57.1146					135.125	114.229
	42.184	20.3344					0.746657	0.359919					0.429159	0.230024					1.66571	2.28935					6.75519e-08	5.71065e-08					67.5519	57.1065					135.104	114.213
	404.06	85.9388					7.15186	1.52112					0.428549	0.229775					1.66713	2.29043					6.75216e-08	5.70921e-08					67.5216	57.0921					135.043	114.184
	215.668	63.1569					3.81733	1.11788					0.427818	0.229754					1.66884	2.29052					6.74853e-08	5.70909e-08					67.4853	57.0909					134.971	114.182
	654.709	82.9022					11.5884	1.46737					0.426936	0.229554					1.6709	2.2914					6.74414e-08	5.70794e-08					67.4414	57.0794					134.883	114.159
	236.324	147.328					4.18293	2.60771					0.426725	0.229366					1.6714	2.29222					6.74309e-08	5.70686e-08					67.4309	57.0686					134.862	114.137
	436.504	17.7536					7.72613	0.314238					0.426507	0.229321					1.67191	2.29241					6.74201e-08	5.7066e-08					67.4201	57.066					134.84	114.132
	150.221	74.9312					2.65891	1.32628					0.42635	0.229257					1.67227	2.29269					6.74123e-08	5.70623e-08					67.4123	57.0623					134.825	114.125
	148.39	81.7719					2.6265	1.44736					0.425833	0.229026					1.67349	2.2937					6.73866e-08	5.7049e-08					67.3866	57.049					134.773	114.098
	51.5576	28.9385					0.912569	0.512211					0.424991	0.228853					1.67547	2.29445					6.73447e-08	5.7039e-08					67.3447	57.039					134.689	114.078
	704.5	36.3164					12.4696	0.6428					0.424964	0.228746					1.67553	2.29492					6.73433e-08	5.70329e-08					67.3433	57.0329					134.687	114.066
	819.891	17.791					14.5121	0.314901					0.424623	0.228629					1.67633	2.29544					6.73264e-08	5.70261e-08					67.3264	57.0261					134.653	114.052
	859.818	36.9563					15.2188	0.654127					0.424572	0.228607					1.67645	2.29553					6.73238e-08	5.70248e-08					67.3238	57.0248					134.648	114.05
	380.24	90.9415					6.73025	1.60966					0.424431	0.227971					1.67679	2.29832					6.73168e-08	5.69882e-08					67.3168	56.9882					134.634	113.976
	725.214	61.3146					12.8363	1.08527					0.424302	0.227724					1.67709	2.2994					6.73104e-08	5.69739e-08					67.3104	56.9739					134.621	113.948
	790.392	29.9743					13.9899	0.530545					0.424236	0.227691					1.67725	2.29955					6.73071e-08	5.6972e-08					67.3071	56.972					134.614	113.944
	221.25	31.1584					3.91613	0.551504					0.424046	0.227064					1.67769	2.3023					6.72976e-08	5.69357e-08					67.2976	56.9357					134.595	113.871
	956.371	0.720002					16.9278	0.012744					0.423535	0.226903					1.6789	2.30301					6.72722e-08	5.69265e-08					67.2722	56.9265					134.544	113.853
	323.668	6.14057					5.72892	0.108688					0.42323	0.226812					1.67962	2.30341					6.7257e-08	5.69212e-08					67.257	56.9212					134.514	113.842
	886.788	69.4854					15.6962	1.22989					0.422599	0.226134					1.68111	2.30641					6.72256e-08	5.6882e-08					67.2256	56.882					134.451	113.764
	318.969	23.4745					5.64575	0.415498					0.42257	0.226043					1.68118	2.30681					6.72242e-08	5.68767e-08					67.2242	56.8767					134.448	113.753
	928.435	7.78709					16.4333	0.137831					0.422529	0.226017					1.68128	2.30692					6.72221e-08	5.68752e-08					67.2221	56.8752					134.444	113.75
	505.572	60.5827					8.94862	1.07231					0.422144	0.225852					1.68219	2.30766					6.7203e-08	5.68656e-08					67.203	56.8656					134.406	113.731
	7.12996	95.8593					0.1262	1.69671					0.421836	0.225549					1.68292	2.309					6.71877e-08	5.68481e-08					67.1877	56.8481					134.375	113.696
	197.337	119.137					3.49286	2.10873					0.421109	0.225529					1.68464	2.30908					6.71515e-08	5.68469e-08					67.1515	56.8469					134.303	113.694
	348.571	36.4131					6.16971	0.644512					0.42107	0.225506					1.68474	2.30919					6.71495e-08	5.68456e-08					67.1495	56.8456					134.299	113.691
	383.665	58.9876					6.79087	1.04408					0.420951	0.22523					1.68502	2.31041					6.71436e-08	5.68296e-08					67.1436	56.8296					134.287	113.659
	1329.17	67.3022					23.5262	1.19125					0.420916	0.22471					1.6851	2.31273					6.71419e-08	5.67994e-08					67.1419	56.7994					134.284	113.599
	554.139	11.5435					9.80827	0.20432					0.420606	0.224404					1.68584	2.31409					6.71264e-08	5.67817e-08					67.1264	56.7817					134.253	113.563
	0.248401	27.6235					0.0043967	0.488936					0.420354	0.224282					1.68644	2.31463					6.71139e-08	5.67746e-08					67.1139	56.7746					134.228	113.549
	132.163	0.615506					2.33928	0.0108945					0.42028	0.224195					1.68661	2.31502					6.71102e-08	5.67695e-08					67.1102	56.7695					134.22	113.539
	448.757	56.5299					7.943	1.00058					0.420206	0.224149					1.68679	2.31523					6.71065e-08	5.67669e-08					67.1065	56.7669					134.213	113.534
	92.6087	25.1255					1.63917	0.444721					0.419458	0.224086					1.68857	2.3155					6.70692e-08	5.67632e-08					67.0692	56.7632					134.138	113.526
	276.632	4.02008					4.89639	0.0711553					0.418452	0.224039					1.69097	2.31572					6.70191e-08	5.67605e-08					67.0191	56.7605					134.038	113.521
	103.311	27.3115					1.82861	0.483414					0.418354	0.223852					1.69121	2.31655					6.70142e-08	5.67496e-08					67.0142	56.7496					134.028	113.499
	514.276	8.66182					9.10269	0.153314					0.417599	0.223694					1.69301	2.31726					6.69766e-08	5.67404e-08					66.9766	56.7404					133.953	113.481
	82.4998	21.7504					1.46025	0.384982					0.417452	0.223641					1.69336	2.31749					6.69693e-08	5.67373e-08					66.9693	56.7373					133.939	113.475
	143.507	25.0607					2.54008	0.443575					0.41727	0.223496					1.6938	2.31814					6.69602e-08	5.6729e-08					66.9602	56.729					133.92	113.458
	71.3661	2.82947					1.26318	0.0500816					0.416322	0.22317					1.69608	2.3196					6.6913e-08	5.671e-08					66.913	56.71					133.826	113.42
	168.155	28.4435					2.97634	0.503449					0.416143	0.223107					1.69651	2.31989					6.6904e-08	5.67063e-08					66.904	56.7063					133.808	113.413
	16.121	71.1854					0.285342	1.25998					0.416046	0.222981					1.69674	2.32045					6.68992e-08	5.6699e-08					66.8992	56.699					133.798	113.398
	145.398	44.3446					2.57355	0.7849					0.415931	0.222926					1.69702	2.32069					6.68934e-08	5.66958e-08					66.8934	56.6958					133.787	113.392
	293.993	10.0095					5.20368	0.177168					0.415387	0.222714					1.69832	2.32165					6.68663e-08	5.66834e-08					66.8663	56.6834					133.733	113.367
	224.621	0.0385574					3.97579	0.000682466					0.415363	0.222533					1.69838	2.32246					6.68651e-08	5.66729e-08					66.8651	56.6729					133.73	113.346
	371.548	142.469					6.57641	2.5217					0.415114	0.222506					1.69898	2.32258					6.68527e-08	5.66713e-08					66.8527	56.6713					133.705	113.343
	1133.31	68.7242					20.0595	1.21642					0.415075	0.22203					1.69908	2.32472					6.68508e-08	5.66437e-08					66.8508	56.6437					133.702	113.287
	346.697	27.5546					6.13654	0.487716					0.414688	0.221935					1.70001	2.32515					6.68315e-08	5.66381e-08					66.8315	56.6381					133.663	113.276
	406.482	12.9818					7.19473	0.229777					0.414418	0.221807					1.70066	2.32573					6.6818e-08	5.66306e-08					66.818	56.6306					133.636	113.261
	744.153	88.0871					13.1715	1.55914					0.413773	0.221612					1.70222	2.32661					6.67858e-08	5.66193e-08					66.7858	56.6193					133.572	113.239
	309.851	370.852					5.48436	6.56408					0.413697	0.221469					1.7024	2.32725					6.6782e-08	5.66109e-08					66.782	56.6109					133.564	113.222
	262.504	0					4.64632	0					0.413592	0.221403					1.70266	2.32755					6.67768e-08	5.66071e-08					66.7768	56.6071					133.554	113.214
	183.513	73.9323					3.24819	1.3086					0.412979	0.221052					1.70414	2.32914					6.67462e-08	5.65866e-08					66.7462	56.5866					133.492	113.173
	586.139	57.6486					10.3747	1.02038					0.412935	0.220674					1.70424	2.33085					6.6744e-08	5.65645e-08					66.744	56.5645					133.488	113.129
	13.388	97.3369					0.236967	1.72286					0.412471	0.220662					1.70537	2.3309					6.67208e-08	5.65638e-08					66.7208	56.5638					133.442	113.128
	269.712	22.7491					4.7739	0.402659					0.412274	0.220377					1.70585	2.3322					6.6711e-08	5.65472e-08					66.711	56.5472					133.422	113.094
	351.131	14.8917					6.21501	0.263582					0.412024	0.220236					1.70645	2.33284					6.66985e-08	5.65389e-08					66.6985	56.5389					133.397	113.078
	23.1883	30.4743					0.410433	0.539396					0.411665	0.220228					1.70732	2.33287					6.66806e-08	5.65385e-08					66.6806	56.5385					133.361	113.077
	342.109	33.1245					6.05532	0.586304					0.411397	0.219907					1.70798	2.33433					6.66672e-08	5.65198e-08					66.6672	56.5198					133.334	113.04
	1013.75	183.903					17.9433	3.25509					0.41125	0.219862					1.70833	2.33454					6.66599e-08	5.65171e-08					66.6599	56.5171					133.32	113.034
	774.965	76.6904					13.7169	1.35742					0.41083	0.219841					1.70936	2.33463					6.66389e-08	5.65159e-08					66.6389	56.5159					133.278	113.032
	423.105	77.5881					7.48896	1.37331					0.410662	0.219607					1.70976	2.3357					6.66305e-08	5.65022e-08					66.6305	56.5022					133.261	113.004
	941.969	38.5978					16.6729	0.683181					0.410602	0.219184					1.70991	2.33762					6.66275e-08	5.64774e-08					66.6275	56.4774					133.255	112.955
	1017.63	13.5371					18.0121	0.239607					0.410164	0.21911					1.71098	2.33796					6.66056e-08	5.64731e-08					66.6056	56.4731					133.211	112.946
	174.548	16.5493					3.08951	0.292922					0.409794	0.218248					1.71188	2.3419					6.65871e-08	5.64226e-08					66.5871	56.4226					133.174	112.845
	611.177	49.6287					10.8178	0.878428					0.409596	0.218026					1.71236	2.34292					6.65773e-08	5.64096e-08					66.5773	56.4096					133.155	112.819
	409.739	15.4555					7.25239	0.273562					0.409473	0.21801					1.71267	2.34299					6.65711e-08	5.64087e-08					66.5711	56.4087					133.142	112.817
	848.91	6.0753					15.0257	0.107533					0.409416	0.217913					1.7128	2.34344					6.65683e-08	5.6403e-08					66.5683	56.403					133.137	112.806
	311.544	63.8012					5.51434	1.12928					0.409271	0.217913					1.71316	2.34344					6.6561e-08	5.6403e-08					66.561	56.403					133.122	112.806
	92.6923	145.982					1.64065	2.58388					0.409192	0.217738					1.71335	2.34424					6.65571e-08	5.63927e-08					66.5571	56.3927					133.114	112.785
	324.982	0.73136					5.75219	0.0129451					0.408887	0.216615					1.7141	2.34941					6.65419e-08	5.63267e-08					66.5419	56.3267					133.084	112.653
	40.9552	86.7301					0.724907	1.53512					0.40869	0.216525					1.71458	2.34983					6.6532e-08	5.63214e-08					66.532	56.3214					133.064	112.643
	34.3585	49.5163					0.608146	0.876439					0.408542	0.216162					1.71494	2.35151					6.65246e-08	5.63001e-08					66.5246	56.3001					133.049	112.6
	215.534	22.1484					3.81496	0.392027					0.408415	0.216032					1.71525	2.35211					6.65183e-08	5.62924e-08					66.5183	56.2924					133.037	112.585
	50.868	102.867					0.900364	1.82074					0.408203	0.215987					1.71577	2.35232					6.65077e-08	5.62898e-08					66.5077	56.2898					133.015	112.58
	754.008	6.72687					13.3459	0.119066					0.408135	0.215848					1.71594	2.35296					6.65043e-08	5.62817e-08					66.5043	56.2817					133.009	112.563
	322.068	53.4652					5.7006	0.946334					0.40784	0.215832					1.71666	2.35303					6.64895e-08	5.62807e-08					66.4895	56.2807					132.979	112.561
	1628.02	17.2028					28.816	0.304489					0.407571	0.215806					1.71732	2.35315					6.64761e-08	5.62792e-08					66.4761	56.2792					132.952	112.558
	386.959	69.3521					6.84917	1.22753					0.407242	0.215448					1.71813	2.35482					6.64596e-08	5.62581e-08					66.4596	56.2581					132.919	112.516
	370.873	45.0705					6.56444	0.797748					0.407057	0.21508					1.71858	2.35653					6.64504e-08	5.62364e-08					66.4504	56.2364					132.901	112.473
	509.659	11.5681					9.02097	0.204756					0.406797	0.215038					1.71922	2.35672					6.64374e-08	5.62339e-08					66.4374	56.2339					132.875	112.468
	277.031	119.358					4.90345	2.11263					0.406636	0.214901					1.71962	2.35736					6.64293e-08	5.62259e-08					66.4293	56.2259					132.859	112.452
	1131.38	47.0753					20.0254	0.833233					0.406632	0.214879					1.71963	2.35746					6.64291e-08	5.62246e-08					66.4291	56.2246					132.858	112.449
	116.713	1.13079					2.06581	0.0200149					0.406452	0.214877					1.72007	2.35747					6.64201e-08	5.62244e-08					66.4201	56.2244					132.84	112.449
	427.545	47.4449					7.56755	0.839774					0.406301	0.21475					1.72044	2.35806					6.64126e-08	5.6217e-08					66.4126	56.217					132.825	112.434
	1139.21	42.2903					20.164	0.748538					0.406236	0.214354					1.7206	2.35991					6.64093e-08	5.61936e-08					66.4093	56.1936					132.819	112.387
	90.6916	0.7051					1.60524	0.0124803					0.405945	0.214283					1.72132	2.36024					6.63948e-08	5.61894e-08					66.3948	56.1894					132.79	112.379
	59.5395	18.7482					1.05385	0.331842					0.405718	0.214024					1.72188	2.36145					6.63834e-08	5.61741e-08					66.3834	56.1741					132.767	112.348
	254.229	5.56416					4.49986	0.0984856					0.405447	0.214					1.72255	2.36156					6.63699e-08	5.61727e-08					66.3699	56.1727					132.74	112.345
	342.642	0.0310604					6.06476	0.000549769					0.405198	0.213832					1.72316	2.36235					6.63574e-08	5.61628e-08					66.3574	56.1628					132.715	112.326
	235.562	30.6745					4.16945	0.542938					0.405171	0.213686					1.72323	2.36303					6.63561e-08	5.61542e-08					66.3561	56.1542					132.712	112.308
	302.359	373.765					5.35175	6.61564					0.404995	0.213486					1.72366	2.36397					6.63473e-08	5.61423e-08					66.3473	56.1423					132.695	112.285
	531.347	74.7261					9.40483	1.32265					0.404105	0.213445					1.72586	2.36416					6.63027e-08	5.61399e-08					66.3027	56.1399					132.605	112.28
	80.3371	266.094					1.42197	4.70986					0.403953	0.213293					1.72624	2.36487					6.62951e-08	5.61309e-08					66.2951	56.1309					132.59	112.262
	295.621	11.3745					5.23249	0.201328					0.403791	0.212758					1.72664	2.36738					6.6287e-08	5.60993e-08					66.287	56.0993					132.574	112.199
	112.868	10.412					1.99776	0.184293					0.403536	0.212607					1.72727	2.36809					6.62742e-08	5.60904e-08					66.2742	56.0904					132.548	112.181
	140.984	189.277					2.49541	3.3502					0.403518	0.212532					1.72732	2.36844					6.62733e-08	5.60859e-08					66.2733	56.0859					132.547	112.172
	567.512	413.718					10.045	7.32281					0.403478	0.21177					1.72741	2.37204					6.62713e-08	5.60408e-08					66.2713	56.0408					132.543	112.082
	303.754	48.7697					5.37645	0.863224					0.403217	0.211701					1.72806	2.37236					6.62583e-08	5.60367e-08					66.2583	56.0367					132.517	112.073
	142.547	238.935					2.52308	4.22915					0.402327	0.211536					1.73027	2.37314					6.62137e-08	5.60269e-08					66.2137	56.0269					132.427	112.054
	854.485	188.459					15.1244	3.33573					0.401682	0.211494					1.73187	2.37334					6.61814e-08	5.60244e-08					66.1814	56.0244					132.363	112.049
	399.405	101.344					7.06947	1.79378					0.401564	0.211243					1.73217	2.37453					6.61755e-08	5.60095e-08					66.1755	56.0095					132.351	112.019
	773.727	1.00502					13.695	0.0177888					0.401311	0.211109					1.7328	2.37516					6.61628e-08	5.60016e-08					66.1628	56.0016					132.326	112.003
	94.0217	4.68056					1.66418	0.0828459					0.401304	0.210658					1.73281	2.3773					6.61625e-08	5.59749e-08					66.1625	55.9749					132.325	111.95
	64.5922	91.2783					1.14328	1.61563					0.400873	0.210355					1.73389	2.37874					6.61409e-08	5.59569e-08					66.1409	55.9569					132.282	111.914
	59.0216	84.9125					1.04468	1.50295					0.400717	0.210352					1.73428	2.37875					6.61331e-08	5.59567e-08					66.1331	55.9567					132.266	111.913
	320.733	19.8261					5.67697	0.350922					0.400713	0.210345					1.73429	2.37879					6.61329e-08	5.59562e-08					66.1329	55.9562					132.266	111.912
	430.418	145.552					7.6184	2.57628					0.400637	0.210134					1.73448	2.37979					6.61291e-08	5.59437e-08					66.1291	55.9437					132.258	111.887
	8.81475	106.354					0.156021	1.88246					0.400559	0.210075					1.73468	2.38007					6.61251e-08	5.59402e-08					66.1251	55.9402					132.25	111.88
	198.11	69.4225					3.50655	1.22878					0.39989	0.209944					1.73635	2.3807					6.60916e-08	5.59324e-08					66.0916	55.9324					132.183	111.865
	888.295	100.474					15.7228	1.77839					0.399232	0.209279					1.73799	2.38387					6.60586e-08	5.58928e-08					66.0586	55.8928					132.117	111.786
	281.511	56.2761					4.98274	0.996088					0.39904	0.209187					1.73847	2.38431					6.6049e-08	5.58874e-08					66.049	55.8874					132.098	111.775
	120.324	207.802					2.12973	3.6781					0.398814	0.209007					1.73904	2.38517					6.60377e-08	5.58766e-08					66.0377	55.8766					132.075	111.753
	244.438	50.9671					4.32656	0.902118					0.398563	0.208882					1.73967	2.38576					6.60251e-08	5.58692e-08					66.0251	55.8692					132.05	111.738
	118.521	5.07178					2.09783	0.0897705					0.398227	0.208847					1.74051	2.38593					6.60083e-08	5.58671e-08					66.0083	55.8671					132.017	111.734
	12.1055	90.867					0.214266	1.60835					0.398033	0.208688					1.741	2.3867					6.59986e-08	5.58576e-08					65.9986	55.8576					131.997	111.715
	227.527	101.981					4.02722	1.80507					0.397595	0.208666					1.7421	2.3868					6.59766e-08	5.58563e-08					65.9766	55.8563					131.953	111.713
	1.80482	111.441					0.0319453	1.97251					0.397575	0.208566					1.74215	2.38728					6.59756e-08	5.58504e-08					65.9756	55.8504					131.951	111.701
	13.2878	302.719					0.235194	5.35812					0.397533	0.208494					1.74226	2.38762					6.59735e-08	5.58461e-08					65.9735	55.8461					131.947	111.692
	18.9973	17.4892					0.336252	0.309558					0.397481	0.208397					1.74239	2.38809					6.59709e-08	5.58403e-08					65.9709	55.8403					131.942	111.681
	98.7019	727.453					1.74702	12.8759					0.397346	0.208308					1.74273	2.38852					6.59641e-08	5.5835e-08					65.9641	55.835					131.928	111.67
	9.97948	94.4201					0.176637	1.67124					0.396807	0.208294					1.74409	2.38859					6.59371e-08	5.58342e-08					65.9371	55.8342					131.874	111.668
	91.7389	42.0337					1.62378	0.743997					0.396774	0.207868					1.74417	2.39063					6.59354e-08	5.58087e-08					65.9354	55.8087					131.871	111.617
	1574.22	122.44					27.8637	2.16719					0.39626	0.207718					1.74546	2.39135					6.59096e-08	5.57998e-08					65.9096	55.7998					131.819	111.6
	6.65106	360.921					0.117724	6.3883					0.395914	0.207642					1.74634	2.39172					6.58922e-08	5.57953e-08					65.8922	55.7953					131.784	111.591
	43.3692	259.583					0.767636	4.59462					0.395773	0.207573					1.74669	2.39205					6.58852e-08	5.57911e-08					65.8852	55.7911					131.77	111.582
	12.6999	354.171					0.224789	6.26883					0.395702	0.2075					1.74687	2.3924					6.58816e-08	5.57868e-08					65.8816	55.7868					131.763	111.574
	10.9697	36.3604					0.194163	0.643578					0.395286	0.207394					1.74792	2.39292					6.58608e-08	5.57804e-08					65.8608	55.7804					131.722	111.561
	111.685	40.1326					1.97682	0.710347					0.395233	0.207137					1.74806	2.39415					6.58581e-08	5.57651e-08					65.8581	55.7651					131.716	111.53
	105.755	527.673					1.87187	9.33982					0.394792	0.206985					1.74918	2.39489					6.58359e-08	5.5756e-08					65.8359	55.756					131.672	111.512
	58.3866	117.124					1.03344	2.0731					0.394507	0.206898					1.7499	2.39531					6.58216e-08	5.57508e-08					65.8216	55.7508					131.643	111.502
	241.888	59.4053					4.28142	1.05147					0.394491	0.206721					1.74994	2.39617					6.58208e-08	5.57402e-08					65.8208	55.7402					131.642	111.48
	77.373	106.81					1.3695	1.89053					0.393525	0.206709					1.75239	2.39623					6.57723e-08	5.57395e-08					65.7723	55.7395					131.545	111.479
	222.715	0.741071					3.94206	0.013117					0.392907	0.206274					1.75396	2.39833					6.57413e-08	5.57135e-08					65.7413	55.7135					131.483	111.427
	15.2555	71.8968					0.270023	1.27257					0.391926	0.206222					1.75646	2.39858					6.5692e-08	5.57104e-08					65.692	55.7104					131.384	111.421
	262.218	243.61					4.64125	4.3119					0.391372	0.206014					1.75788	2.39959					6.56641e-08	5.56979e-08					65.6641	55.6979					131.328	111.396
	173.389	70.9463					3.06899	1.25575					0.391311	0.205891					1.75803	2.40019					6.56611e-08	5.56906e-08					65.6611	55.6906					131.322	111.381
	269.656	89.718					4.77292	1.58801					0.391281	0.205696					1.75811	2.40114					6.56596e-08	5.56789e-08					65.6596	55.6789					131.319	111.358
	267.495	173.82					4.73467	3.07661					0.391238	0.205068					1.75822	2.4042					6.56574e-08	5.56412e-08					65.6574	55.6412					131.315	111.282
	39.2562	75.1165					0.694835	1.32956					0.390994	0.20501					1.75884	2.40447					6.56451e-08	5.56378e-08					65.6451	55.6378					131.29	111.276
	153.011	7.5678					2.70829	0.13395					0.390897	0.204895					1.75909	2.40504					6.56403e-08	5.56308e-08					65.6403	55.6308					131.281	111.262
	66.51	23.126					1.17723	0.409329					0.390768	0.204793					1.75942	2.40553					6.56338e-08	5.56248e-08					65.6338	55.6248					131.268	111.25
	75.7343	31.2312					1.3405	0.552792					0.390544	0.20466					1.76	2.40619					6.56225e-08	5.56168e-08					65.6225	55.6168					131.245	111.234
	239.005	137.491					4.2304	2.43359					0.390525	0.204468					1.76004	2.40712					6.56216e-08	5.56052e-08					65.6216	55.6052					131.243	111.21
	168.74	134.96					2.9867	2.3888					0.390422	0.204397					1.76031	2.40747					6.56164e-08	5.5601e-08					65.6164	55.601					131.233	111.202
	7.28132	688.998					0.128879	12.1953					0.389902	0.203917					1.76164	2.40982					6.55902e-08	5.55721e-08					65.5902	55.5721					131.18	111.144
	229.19	164.966					4.05666	2.91989					0.389558	0.203583					1.76252	2.41146					6.55729e-08	5.5552e-08					65.5729	55.552					131.146	111.104
	101.695	323.178					1.79999	5.72025					0.389168	0.203534					1.76352	2.4117					6.55533e-08	5.55491e-08					65.5533	55.5491					131.107	111.098
	127.025	114.941					2.24835	2.03446					0.388734	0.203401					1.76464	2.41235					6.55315e-08	5.55411e-08					65.5315	55.5411					131.063	111.082
	80.1973	27.7014					1.41949	0.490316					0.388678	0.203128					1.76478	2.4137					6.55287e-08	5.55247e-08					65.5287	55.5247					131.057	111.049
	306.564	29.7602					5.42619	0.526756					0.388477	0.20253					1.7653	2.41665					6.55185e-08	5.54887e-08					65.5185	55.4887					131.037	110.977
	162.348	0.0252345					2.87357	0.00044665					0.388057	0.202392					1.76638	2.41733					6.54974e-08	5.54804e-08					65.4974	55.4804					130.995	110.961
	18.5937	0.659401					0.329109	0.0116714					0.388055	0.201956					1.76639	2.41949					6.54973e-08	5.5454e-08					65.4973	55.454					130.995	110.908
	165.193	0.0340827					2.92391	0.000603263					0.388045	0.201902					1.76641	2.41975					6.54968e-08	5.54508e-08					65.4968	55.4508					130.994	110.902
	530.478	0.0286758					9.38946	0.000507563					0.38779	0.201265					1.76707	2.42291					6.5484e-08	5.54123e-08					65.484	55.4123					130.968	110.825
	152.712	0.556166					2.703	0.00984414					0.38712	0.201174					1.7688	2.42336					6.54502e-08	5.54069e-08					65.4502	55.4069					130.9	110.814
	92.805	4.72938					1.64265	0.0837101					0.38697	0.200618					1.76919	2.42613					6.54427e-08	5.53733e-08					65.4427	55.3733					130.885	110.747
	2.95022	0.0327588					0.0522188	0.00057983					0.386965	0.19998					1.7692	2.42932					6.54424e-08	5.53346e-08					65.4424	55.3346					130.885	110.669
	195.919	2.0687					3.46776	0.036616					0.386931	0.199929					1.76929	2.42957					6.54407e-08	5.53315e-08					65.4407	55.3315					130.881	110.663
	114.087	0.329431					2.01933	0.00583093					0.386645	0.199759					1.77003	2.43043					6.54263e-08	5.53212e-08					65.4263	55.3212					130.853	110.642
	221.8	0.590856					3.92586	0.0104582					0.385737	0.199546					1.77238	2.43149					6.53806e-08	5.53083e-08					65.3806	55.3083					130.761	110.617
	70.8	37.5027					1.25316	0.663799					0.385687	0.199437					1.77251	2.43204					6.53781e-08	5.53017e-08					65.3781	55.3017					130.756	110.603
	213.497	28.2597					3.77889	0.500196					0.385304	0.199314					1.7735	2.43266					6.53588e-08	5.52942e-08					65.3588	55.2942					130.718	110.588
	104.307	0.0525643					1.84624	0.000930387					0.384997	0.198681					1.7743	2.43584					6.53433e-08	5.52559e-08					65.3433	55.2559					130.687	110.512
	260.333	0.175055					4.60789	0.00309848					0.383797	0.198628					1.77742	2.4361					6.52828e-08	5.52527e-08					65.2828	55.2527					130.566	110.505
	230.347	0.0221392					4.07713	0.000391864					0.383761	0.198441					1.77751	2.43704					6.5281e-08	5.52413e-08					65.281	55.2413					130.562	110.483
	137.029	218.899					2.42541	3.87452					0.383725	0.198273					1.77761	2.43789					6.52792e-08	5.52311e-08					65.2792	55.2311					130.558	110.462
	249.282	0.178857					4.41229	0.00316577					0.383717	0.198263					1.77763	2.43794					6.52788e-08	5.52305e-08					65.2788	55.2305					130.558	110.461
	320.491	45.3375					5.6727	0.802474					0.382517	0.197894					1.78076	2.43981					6.52183e-08	5.5208e-08					65.2183	55.208					130.437	110.416
	327.429	0.188768					5.79549	0.00334119					0.381719	0.197758					1.78285	2.44049					6.5178e-08	5.51998e-08					65.178	55.1998					130.356	110.4
	289.992	0.217566					5.13285	0.00385091					0.381156	0.197739					1.78433	2.44059					6.51496e-08	5.51987e-08					65.1496	55.1987					130.299	110.397
	169.289	0.203789					2.99641	0.00360706					0.380543	0.197669					1.78594	2.44094					6.51187e-08	5.51944e-08					65.1187	55.1944					130.237	110.389
	203.621	0.142777					3.60409	0.00252716					0.380533	0.197521					1.78596	2.44169					6.51182e-08	5.51854e-08					65.1182	55.1854					130.236	110.371
	63.9318	0.242877					1.13159	0.00429892					0.379592	0.197443					1.78844	2.44209					6.50707e-08	5.51806e-08					65.0707	55.1806					130.141	110.361
	31.5185	0.203201					0.557877	0.00359666					0.3795	0.196754					1.78868	2.44558					6.5066e-08	5.51387e-08					65.066	55.1387					130.132	110.277
	365.459	0.206049					6.46863	0.00364706					0.379109	0.196703					1.78971	2.44584					6.50462e-08	5.51356e-08					65.0462	55.1356					130.092	110.271
	1036.61	4.19478					18.3481	0.0742477					0.379009	0.196551					1.78997	2.44661					6.50412e-08	5.51263e-08					65.0412	55.1263					130.082	110.253
	222.695	0.190069					3.9417	0.00336422					0.378379	0.196454					1.79164	2.44711					6.50094e-08	5.51204e-08					65.0094	55.1204					130.019	110.241
	88.3602	0.194075					1.56397	0.00343512					0.378109	0.196407					1.79235	2.44735					6.49957e-08	5.51175e-08					64.9957	55.1175					129.991	110.235
	406.507	0.0197095					7.19517	0.000348858					0.37786	0.196226					1.79301	2.44827					6.49831e-08	5.51065e-08					64.9831	55.1065					129.966	110.213
	426.324	4.90193					7.54593	0.0867642					0.377752	0.196225					1.7933	2.44827					6.49777e-08	5.51064e-08					64.9777	55.1064					129.955	110.213
	212.188	54.9988					3.75573	0.973479					0.377319	0.195942					1.79444	2.44972					6.49558e-08	5.50892e-08					64.9558	55.0892					129.912	110.178
	109.93	0.234042					1.94576	0.00414255					0.377188	0.195685					1.79479	2.45103					6.49491e-08	5.50735e-08					64.9491	55.0735					129.898	110.147
	225.396	51.0831					3.98951	0.904171					0.376887	0.195623					1.79559	2.45135					6.4934e-08	5.50697e-08					64.934	55.0697					129.868	110.139
	143.005	14.0194					2.53119	0.248143					0.376884	0.195285					1.7956	2.45308					6.49338e-08	5.5049e-08					64.9338	55.049					129.868	110.098
	408.454	0.0713979					7.22964	0.00126374					0.376496	0.194834					1.79663	2.45539					6.49142e-08	5.50214e-08					64.9142	55.0214					129.828	110.043
	91.1945	37.4138					1.61414	0.662225					0.376491	0.194499					1.79664	2.45711					6.4914e-08	5.5001e-08					64.914	55.001					129.828	110.002
	5.67547	0.212342					0.100456	0.00375845					0.376067	0.194449					1.79777	2.45736					6.48925e-08	5.49979e-08					64.8925	54.9979					129.785	109.996
	797.942	22.3031					14.1236	0.394765					0.376036	0.194361					1.79785	2.45782					6.48909e-08	5.49925e-08					64.8909	54.9925					129.782	109.985
	85.0828	1.39202					1.50597	0.0246388					0.375917	0.194193					1.79817	2.45868					6.48849e-08	5.49822e-08					64.8849	54.9822					129.77	109.964
	382.526	77.9281					6.77072	1.37933					0.37554	0.194141					1.79917	2.45895					6.48658e-08	5.49791e-08					64.8658	54.9791					129.732	109.958
	52.3331	0.154154					0.926297	0.00272853					0.375518	0.193718					1.79923	2.46113					6.48647e-08	5.49531e-08					64.8647	54.9531					129.729	109.906
	91.3232	40.1959					1.61642	0.711468					0.375335	0.193293					1.79971	2.46333					6.48555e-08	5.4927e-08					64.8555	54.927					129.711	109.854
	34.0334	29.2453					0.602391	0.517642					0.374682	0.192968					1.80146	2.46501					6.48224e-08	5.49071e-08					64.8224	54.9071					129.645	109.814
	25.4652	3.91264					0.450734	0.0692537					0.374314	0.192898					1.80244	2.46537					6.48038e-08	5.49028e-08					64.8038	54.9028					129.608	109.806
	31.4046	13.075					0.555861	0.231428					0.374101	0.192853					1.80301	2.46561					6.4793e-08	5.49001e-08					64.793	54.9001					129.586	109.8
	526.893	24.6436					9.326	0.436192					0.374002	0.192753					1.80327	2.46613					6.4788e-08	5.48939e-08					64.788	54.8939					129.576	109.788
	177.809	19.691					3.14721	0.348531					0.373579	0.192668					1.80441	2.46657					6.47666e-08	5.48887e-08					64.7666	54.8887					129.533	109.777
	58.4569	54.2677					1.03469	0.960539					0.373479	0.1926					1.80467	2.46692					6.47615e-08	5.48845e-08					64.7615	54.8845					129.523	109.769
	188.808	154.084					3.3419	2.72728					0.373421	0.19257					1.80483	2.46708					6.47586e-08	5.48827e-08					64.7586	54.8827					129.517	109.765
	5.24862	560.03					0.0929005	9.91253					0.373185	0.19242					1.80546	2.46786					6.47466e-08	5.48734e-08					64.7466	54.8734					129.493	109.747
	313.82	0.189553					5.55462	0.00335509					0.372816	0.192197					1.80645	2.46902					6.47279e-08	5.48597e-08					64.7279	54.8597					129.456	109.719
	91.2889	2.48577					1.61581	0.0439981					0.37279	0.19192					1.80652	2.47045					6.47266e-08	5.48427e-08					64.7266	54.8427					129.453	109.685
	411.196	31.9514					7.27817	0.56554					0.372371	0.191432					1.80764	2.473					6.47054e-08	5.48127e-08					64.7054	54.8127					129.411	109.625
	285.868	121.354					5.05987	2.14796					0.372144	0.191409					1.80825	2.47312					6.46939e-08	5.48113e-08					64.6939	54.8113					129.388	109.623
	133.99	41.4016					2.37162	0.732808					0.371879	0.19139					1.80897	2.47322					6.46804e-08	5.48101e-08					64.6804	54.8101					129.361	109.62
	740.122	54.1383					13.1002	0.958248					0.371767	0.191054					1.80927	2.47498					6.46748e-08	5.47894e-08					64.6748	54.7894					129.35	109.579
	40.0353	24.9543					0.708625	0.441691					0.371708	0.19036					1.80943	2.47862					6.46718e-08	5.47465e-08					64.6718	54.7465					129.344	109.493
	344.744	118.719					6.10198	2.10133					0.37156	0.190221					1.80983	2.47935					6.46643e-08	5.4738e-08					64.6643	54.738					129.329	109.476
	136.774	46.9247					2.4209	0.830568					0.371533	0.189639					1.8099	2.48241					6.46629e-08	5.47021e-08					64.6629	54.7021					129.326	109.404
	62.2392	16.0817					1.10163	0.284647					0.371044	0.189462					1.81122	2.48335					6.46381e-08	5.46911e-08					64.6381	54.6911					129.276	109.382
	148.608	202.723					2.63036	3.5882					0.370639	0.189244					1.81231	2.4845					6.46176e-08	5.46776e-08					64.6176	54.6776					129.235	109.355
	54.2461	48.3617					0.960156	0.856001					0.370619	0.189072					1.81236	2.48541					6.46166e-08	5.4667e-08					64.6166	54.667					129.233	109.334
	56.5229	218.845					1.00046	3.87355					0.369943	0.188892					1.81418	2.48636					6.45823e-08	5.46558e-08					64.5823	54.6558					129.165	109.312
	275.566	81.004					4.87752	1.43377					0.369446	0.18869					1.81553	2.48743					6.45571e-08	5.46433e-08					64.5571	54.6433					129.114	109.287
	120.009	98.6044					2.12416	1.7453					0.369162	0.188659					1.8163	2.4876					6.45427e-08	5.46414e-08					64.5427	54.6414					129.085	109.283
	239.823	125.284					4.24487	2.21754					0.36901	0.188515					1.81671	2.48836					6.4535e-08	5.46325e-08					64.535	54.6325					129.07	109.265
	81.8822	66.4396					1.44932	1.17598					0.368901	0.188456					1.81701	2.48867					6.45294e-08	5.46288e-08					64.5294	54.6288					129.059	109.258
	35.3645	8.22708					0.625952	0.145619					0.368511	0.188355					1.81807	2.4892					6.45096e-08	5.46226e-08					64.5096	54.6226					129.019	109.245
	675.317	0.266456					11.9531	0.00471628					0.368458	0.188028					1.81821	2.49094					6.45069e-08	5.46023e-08					64.5069	54.6023					129.014	109.205
	259.78	67.7054					4.59811	1.19839					0.368444	0.187964					1.81825	2.49128					6.45063e-08	5.45983e-08					64.5063	54.5983					129.013	109.197
	57.3872	429.383					1.01575	7.60007					0.367749	0.187347					1.82013	2.49457					6.4471e-08	5.456e-08					64.471	54.56					128.942	109.12
	87.8495	60.5956					1.55494	1.07254					0.36771	0.187216					1.82024	2.49527					6.4469e-08	5.45519e-08					64.469	54.5519					128.938	109.104
	49.8914	161.03					0.883078	2.85024					0.367682	0.187135					1.82032	2.49571					6.44676e-08	5.45468e-08					64.4676	54.5468					128.935	109.094
	170.242	10.56					3.01328	0.186911					0.365939	0.186436					1.82507	2.49945					6.4379e-08	5.45034e-08					64.379	54.5034					128.758	109.007
	161.758	201.108					2.86312	3.55961					0.365514	0.186365					1.82623	2.49983					6.43574e-08	5.4499e-08					64.3574	54.499					128.715	108.998
	168.794	66.4337					2.98766	1.17588					0.365061	0.186254					1.82747	2.50042					6.43344e-08	5.4492e-08					64.3344	54.492					128.669	108.984
	497.044	138.329					8.79767	2.44842					0.364965	0.186233					1.82773	2.50054					6.43295e-08	5.44907e-08					64.3295	54.4907					128.659	108.981
	87.4507	84.1531					1.54788	1.48951					0.364546	0.186204					1.82888	2.50069					6.43082e-08	5.44889e-08					64.3082	54.4889					128.616	108.978
	342.928	31.1724					6.06982	0.551752					0.363923	0.186039					1.83059	2.50158					6.42765e-08	5.44786e-08					64.2765	54.4786					128.553	108.957
	185.219	29.6557					3.27838	0.524906					0.363584	0.185999					1.83153	2.50179					6.42593e-08	5.44762e-08					64.2593	54.4762					128.519	108.952
	271.353	170.082					4.80295	3.01045					0.363015	0.185783					1.83309	2.50296					6.42303e-08	5.44627e-08					64.2303	54.4627					128.461	108.925
	147.147	9.37224					2.6045	0.165889					0.362902	0.185742					1.8334	2.50318					6.42246e-08	5.44601e-08					64.2246	54.4601					128.449	108.92
	592.385	61.7021					10.4852	1.09213					0.362766	0.185495					1.83378	2.50451					6.42177e-08	5.44447e-08					64.2177	54.4447					128.435	108.889
	55.832	122.408					0.988227	2.16663					0.362329	0.185321					1.83498	2.50545					6.41954e-08	5.44339e-08					64.1954	54.4339					128.391	108.868
	404.989	28.06					7.16831	0.496663					0.361983	0.185215					1.83594	2.50602					6.41778e-08	5.44273e-08					64.1778	54.4273					128.356	108.855
	48.3254	41.0661					0.855359	0.726871					0.361756	0.184893					1.83656	2.50776					6.41662e-08	5.44072e-08					64.1662	54.4072					128.332	108.814
	572.258	762.212					10.129	13.4912					0.360636	0.184802					1.83967	2.50825					6.41092e-08	5.44015e-08					64.1092	54.4015					128.218	108.803
	17.4805	18.7013					0.309404	0.331012					0.360536	0.184645					1.83994	2.5091					6.41041e-08	5.43917e-08					64.1041	54.3917					128.208	108.783
	137.988	198.492					2.44239	3.5133					0.360468	0.184264					1.84013	2.51117					6.41006e-08	5.43679e-08					64.1006	54.3679					128.201	108.736
	94.0437	6.03755					1.66457	0.106865					0.360224	0.184092					1.84081	2.5121					6.40882e-08	5.43571e-08					64.0882	54.3571					128.176	108.714
	180.5	0.133584					3.19486	0.00236443					0.360224	0.183704					1.84081	2.51421					6.40882e-08	5.43328e-08					64.0882	54.3328					128.176	108.666
	193.626	0.00901154					3.42717	0.000159504					0.360144	0.18344					1.84103	2.51565					6.40841e-08	5.43163e-08					64.0841	54.3163					128.168	108.633
	61.2657	41.2264					1.0844	0.729707					0.360006	0.183409					1.84141	2.51581					6.40771e-08	5.43144e-08					64.0771	54.3144					128.154	108.629
	292.905	30.6616					5.18441	0.542711					0.359449	0.183305					1.84296	2.51638					6.40487e-08	5.43078e-08					64.0487	54.3078					128.097	108.616
	111.42	111.006					1.97213	1.9648					0.358741	0.18328					1.84493	2.51652					6.40126e-08	5.43063e-08					64.0126	54.3063					128.025	108.613
	157.445	0.0110224					2.78678	0.000195096					0.358592	0.183202					1.84535	2.51695					6.4005e-08	5.43014e-08					64.005	54.3014					128.01	108.603
	0.177794	44.1322					0.00314696	0.78114					0.358519	0.183089					1.84555	2.51756					6.40012e-08	5.42943e-08					64.0012	54.2943					128.002	108.589
	467.313	0.00644324					8.27144	0.000114045					0.357869	0.183026					1.84737	2.5179					6.39681e-08	5.42904e-08					63.9681	54.2904					127.936	108.581
	793.552	1.89686					14.0459	0.0335744					0.357444	0.182991					1.84856	2.5181					6.39464e-08	5.42881e-08					63.9464	54.2881					127.893	108.576
	199.327	0.0338622					3.52808	0.000599361					0.356809	0.182916					1.85034	2.51851					6.3914e-08	5.42835e-08					63.914	54.2835					127.828	108.567
	100.657	144.762					1.78164	2.56229					0.356743	0.182699					1.85052	2.5197					6.39106e-08	5.42698e-08					63.9106	54.2698					127.821	108.54
	35.7676	9.04651					0.633087	0.160123					0.356631	0.182427					1.85083	2.52119					6.39049e-08	5.42528e-08					63.9049	54.2528					127.81	108.506
	131.66	65.1466					2.33038	1.15309					0.35641	0.18232					1.85145	2.52177					6.38936e-08	5.42461e-08					63.8936	54.2461					127.787	108.492
	151.14	0.0178336					2.67518	0.000315655					0.355629	0.182006					1.85365	2.5235					6.38537e-08	5.42263e-08					63.8537	54.2263					127.707	108.453
	8.03432	0.593705					0.142207	0.0105086					0.355492	0.181718					1.85403	2.52508					6.38467e-08	5.42082e-08					63.8467	54.2082					127.693	108.416
	169.397	0.203222					2.99833	0.00359704					0.355466	0.181484					1.8541	2.52637					6.38454e-08	5.41935e-08					63.8454	54.1935					127.691	108.387
	87.6938	106.105					1.55218	1.87806					0.355305	0.181356					1.85456	2.52707					6.38372e-08	5.41855e-08					63.8372	54.1855					127.674	108.371
	522.57	14.5068					9.24948	0.256771					0.355284	0.181078					1.85462	2.52861					6.38361e-08	5.41679e-08					63.8361	54.1679					127.672	108.336
	196.926	137.113					3.4856	2.42691					0.355185	0.181056					1.8549	2.52873					6.3831e-08	5.41666e-08					63.831	54.1666					127.662	108.333
	41.0637	0.141957					0.726828	0.00251264					0.355053	0.18078					1.85527	2.53025					6.38243e-08	5.41492e-08					63.8243	54.1492					127.649	108.298
	212.24	0.25169					3.75665	0.00445491					0.354958	0.18068					1.85553	2.53081					6.38195e-08	5.41429e-08					63.8195	54.1429					127.639	108.286
	166.238	11.4057					2.94242	0.20188					0.354924	0.180537					1.85563	2.5316					6.38177e-08	5.41339e-08					63.8177	54.1339					127.635	108.268
	134.577	49.8698					2.38202	0.882696					0.354873	0.180449					1.85577	2.53209					6.38151e-08	5.41283e-08					63.8151	54.1283					127.63	108.257
	244.155	4.57315					4.32155	0.0809447					0.354717	0.180342					1.85622	2.53268					6.38071e-08	5.41215e-08					63.8071	54.1215					127.614	108.243
	68.3557	34.3859					1.2099	0.608631					0.354141	0.180281					1.85784	2.53302					6.37777e-08	5.41177e-08					63.7777	54.1177					127.555	108.235
	53.0384	84.4165					0.938779	1.49417					0.353916	0.180221					1.85848	2.53335					6.37662e-08	5.4114e-08					63.7662	54.114					127.532	108.228
	386.448	0.00801324					6.84013	0.000141834					0.353883	0.180075					1.85857	2.53416					6.37645e-08	5.41047e-08					63.7645	54.1047					127.529	108.209
	186.529	0.00508562					3.30156	9.00154e-05					0.35356	0.18005					1.85948	2.5343					6.3748e-08	5.41031e-08					63.748	54.1031					127.496	108.206
	15.7552	0.0292383					0.278867	0.000517518					0.351962	0.17956					1.86401	2.53703					6.36662e-08	5.40722e-08					63.6662	54.0722					127.332	108.144
	799.856	0.806697					14.1575	0.0142785					0.351882	0.179474					1.86424	2.53751					6.36621e-08	5.40667e-08					63.6621	54.0667					127.324	108.133
	74.9095	92.9912					1.3259	1.64594					0.351669	0.179272					1.86484	2.53863					6.36512e-08	5.4054e-08					63.6512	54.054					127.302	108.108
	246.147	48.3671					4.3568	0.856097					0.351623	0.17922					1.86497	2.53892					6.36489e-08	5.40507e-08					63.6489	54.0507					127.298	108.101
	618.862	29.5462					10.9538	0.522968					0.35075	0.179075					1.86746	2.53973					6.36042e-08	5.40415e-08					63.6042	54.0415					127.208	108.083
	9.05387	652.088					0.160253	11.542					0.350415	0.179062					1.86842	2.5398					6.3587e-08	5.40407e-08					63.587	54.0407					127.174	108.081
	360.045	249.606					6.3728	4.41802					0.349547	0.178635					1.8709	2.54219					6.35425e-08	5.40137e-08					63.5425	54.0137					127.085	108.027
	225.314	60.6615					3.98806	1.07371					0.349461	0.178497					1.87114	2.54296					6.35381e-08	5.40049e-08					63.5381	54.0049					127.076	108.01
	13.8836	60.1719					0.245739	1.06504					0.349058	0.177888					1.8723	2.54638					6.35174e-08	5.39664e-08					63.5174	53.9664					127.035	107.933
	100.931	102.026					1.78648	1.80586					0.348724	0.177867					1.87325	2.5465					6.35003e-08	5.3965e-08					63.5003	53.965					127.001	107.93
	4.88286	98.0054					0.0864267	1.7347					0.348231	0.177785					1.87467	2.54696					6.3475e-08	5.39598e-08					63.475	53.9598					126.95	107.92
	13.617	81.8748					0.241021	1.44918					0.347913	0.177587					1.87558	2.54808					6.34587e-08	5.39472e-08					63.4587	53.9472					126.917	107.894
	104.787	151.479					1.85472	2.68118					0.347606	0.177339					1.87647	2.54947					6.3443e-08	5.39315e-08					63.443	53.9315					126.886	107.863
	260.116	17.7219					4.60405	0.313679					0.347338	0.176865					1.87724	2.55215					6.34292e-08	5.39013e-08					63.4292	53.9013					126.858	107.803
	0.0184725	46.7165					0.000326964	0.826882					0.347251	0.176842					1.87749	2.55228					6.34248e-08	5.38999e-08					63.4248	53.8999					126.85	107.8
	19.1777	114.689					0.339446	2.02999					0.347117	0.176826					1.87787	2.55237					6.34179e-08	5.38989e-08					63.4179	53.8989					126.836	107.798
	145.21	77.5934					2.57021	1.3734					0.346977	0.175806					1.87828	2.55815					6.34107e-08	5.3834e-08					63.4107	53.834					126.821	107.668
	44.5136	4.45243					0.787891	0.0788081					0.346858	0.175673					1.87862	2.55891					6.34046e-08	5.38255e-08					63.4046	53.8255					126.809	107.651
	51.644	5.85612					0.914099	0.103653					0.346831	0.175672					1.8787	2.55892					6.34032e-08	5.38254e-08					63.4032	53.8254					126.806	107.651
	114.05	2.70723					2.01868	0.047918					0.346751	0.175584					1.87893	2.55942					6.33991e-08	5.38198e-08					63.3991	53.8198					126.798	107.64
	18.3148	181.616					0.324173	3.2146					0.346717	0.174708					1.87903	2.56442					6.33973e-08	5.37638e-08					63.3973	53.7638					126.795	107.528
	222.311	91.1076					3.93491	1.6126					0.346404	0.174096					1.87993	2.56793					6.33813e-08	5.37247e-08					63.3813	53.7247					126.763	107.449
	62.6449	55.4242					1.10881	0.981008					0.346255	0.174059					1.88036	2.56814					6.33736e-08	5.37224e-08					63.3736	53.7224					126.747	107.445
	162.993	158.139					2.88498	2.79906					0.346251	0.173829					1.88037	2.56946					6.33734e-08	5.37076e-08					63.3734	53.7076					126.747	107.415
	354.688	0.390527					6.27798	0.00691232					0.346138	0.173566					1.8807	2.57098					6.33676e-08	5.36908e-08					63.3676	53.6908					126.735	107.382
	1.69757	123.238					0.030047	2.18131					0.345894	0.173369					1.8814	2.57211					6.33551e-08	5.36781e-08					63.3551	53.6781					126.71	107.356
	52.1271	153.152					0.92265	2.71079					0.345701	0.173336					1.88196	2.57231					6.33452e-08	5.3676e-08					63.3452	53.676					126.69	107.352
	129.071	32.9815					2.28456	0.583772					0.345549	0.17306					1.8824	2.5739					6.33374e-08	5.36584e-08					63.3374	53.6584					126.675	107.317
	235.736	19.0941					4.17253	0.337965					0.345449	0.173052					1.88269	2.57394					6.33322e-08	5.36578e-08					63.3322	53.6578					126.664	107.316
	48.2162	44.3858					0.853427	0.785629					0.345267	0.172582					1.88322	2.57666					6.33229e-08	5.36277e-08					63.3229	53.6277					126.646	107.255
	2.77626	162.454					0.0491399	2.87544					0.345056	0.172521					1.88383	2.57701					6.3312e-08	5.36238e-08					63.312	53.6238					126.624	107.248
	94.9617	14.6965					1.68082	0.260128					0.34502	0.17249					1.88393	2.57719					6.33101e-08	5.36218e-08					63.3101	53.6218					126.62	107.244
	12.4499	17.6994					0.220363	0.31328					0.343676	0.172392					1.88783	2.57777					6.32411e-08	5.36154e-08					63.2411	53.6154					126.482	107.231
	60.5865	1.22					1.07238	0.0215939					0.342908	0.171915					1.89007	2.58054					6.32015e-08	5.35848e-08					63.2015	53.5848					126.403	107.17
	308.671	99.2757					5.46347	1.75718					0.342375	0.171869					1.89163	2.58081					6.31741e-08	5.35818e-08					63.1741	53.5818					126.348	107.164
	153.193	78.9541					2.71152	1.39749					0.342079	0.171676					1.89249	2.58193					6.31589e-08	5.35694e-08					63.1589	53.5694					126.318	107.139
	73.3959	143.37					1.29911	2.53765					0.342012	0.171617					1.89269	2.58227					6.31554e-08	5.35656e-08					63.1554	53.5656					126.311	107.131
	147.558	20.5487					2.61178	0.363712					0.341826	0.17123					1.89323	2.58453					6.31458e-08	5.35407e-08					63.1458	53.5407					126.292	107.081
	93.508	0.379701					1.65509	0.00672071					0.34153	0.171218					1.8941	2.5846					6.31306e-08	5.35399e-08					63.1306	53.5399					126.261	107.08
	15.5965	93.3994					0.276058	1.65317					0.341529	0.170953					1.8941	2.58614					6.31306e-08	5.35228e-08					63.1306	53.5228					126.261	107.046
	0.595499	28.9466					0.0105403	0.512355					0.341321	0.170921					1.89471	2.58634					6.31198e-08	5.35207e-08					63.1198	53.5207					126.24	107.041
	125.268	27.3493					2.21725	0.484083					0.341254	0.170798					1.89491	2.58705					6.31164e-08	5.35128e-08					63.1164	53.5128					126.233	107.026
	30.9521	4.20195					0.547851	0.0743746					0.341186	0.170795					1.89511	2.58707					6.31129e-08	5.35126e-08					63.1129	53.5126					126.226	107.025
	12.6904	391.613					0.224621	6.93154					0.340551	0.170519					1.89697	2.58869					6.30802e-08	5.34948e-08					63.0802	53.4948					126.16	106.99
	16.0518	4.02008					0.284117	0.0711553					0.340056	0.170275					1.89842	2.59012					6.30547e-08	5.34791e-08					63.0547	53.4791					126.109	106.958
	11.2809	26.1564					0.199673	0.462969					0.340039	0.170244					1.89847	2.5903					6.30538e-08	5.34771e-08					63.0538	53.4771					126.108	106.954
	0.506777	2.50692					0.00896996	0.0443725					0.340025	0.170195					1.89852	2.59059					6.3053e-08	5.34739e-08					63.053	53.4739					126.106	106.948
	0.235824	100.334					0.00417409	1.77591					0.339959	0.169863					1.89871	2.59254					6.30497e-08	5.34524e-08					63.0497	53.4524					126.099	106.905
	10.1528	5.5346					0.179705	0.0979623					0.339921	0.169775					1.89882	2.59306					6.30477e-08	5.34467e-08					63.0477	53.4467					126.095	106.893
	0.738511	54.0217					0.0130716	0.956184					0.339637	0.169443					1.89966	2.59502					6.3033e-08	5.34253e-08					63.033	53.4253					126.066	106.851
	0.702945	322.591					0.0124421	5.70987					0.339622	0.169268					1.8997	2.59605					6.30323e-08	5.34139e-08					63.0323	53.4139					126.065	106.828
	0.752212	49.8027					0.0133142	0.881508					0.339582	0.169226					1.89982	2.5963					6.30302e-08	5.34112e-08					63.0302	53.4112					126.06	106.822
	4.13996	59.247					0.0732774	1.04867					0.339529	0.169071					1.89998	2.59722					6.30275e-08	5.34012e-08					63.0275	53.4012					126.055	106.802
	0.0886917	43.8737					0.00156984	0.776565					0.339463	0.168908					1.90017	2.59818					6.30241e-08	5.33906e-08					63.0241	53.3906					126.048	106.781
	0.0414433	3.08068					0.000733546	0.0545281					0.339105	0.168857					1.90122	2.59848					6.30056e-08	5.33873e-08					63.0056	53.3873					126.011	106.775
	1.15983	71.8351					0.0205291	1.27148					0.338926	0.168731					1.90175	2.59923					6.29964e-08	5.33791e-08					62.9964	53.3791					125.993	106.758
	0.201004	72.8406					0.00355777	1.28928					0.338888	0.168215					1.90187	2.60229					6.29944e-08	5.33457e-08					62.9944	53.3457					125.989	106.691
	18.293	230.125					0.323786	4.07322					0.338557	0.168053					1.90284	2.60325					6.29774e-08	5.33351e-08					62.9774	53.3351					125.955	106.67
	53.9362	80.5225					0.95467	1.42525					0.338252	0.167689					1.90374	2.60542					6.29616e-08	5.33115e-08					62.9616	53.3115					125.923	106.623
	61.1998	15.1763					1.08324	0.268621					0.337957	0.167683					1.90462	2.60546					6.29464e-08	5.33111e-08					62.9464	53.3111					125.893	106.622
	29.2185	37.846					0.517167	0.669874					0.33795	0.167468					1.90464	2.60674					6.2946e-08	5.32971e-08					62.946	53.2971					125.892	106.594
	80.162	190.758					1.41887	3.37641					0.337833	0.167375					1.90498	2.6073					6.294e-08	5.3291e-08					62.94	53.291					125.88	106.582
	0.188462	12.7955					0.00333578	0.226481					0.33781	0.167221					1.90505	2.60822					6.29388e-08	5.3281e-08					62.9388	53.281					125.878	106.562
	10.6529	1.87112					0.188556	0.0331189					0.33685	0.16711					1.9079	2.60888					6.28893e-08	5.32738e-08					62.8893	53.2738					125.779	106.548
	34.4037	282.268					0.608946	4.99614					0.336805	0.167072					1.90803	2.60911					6.28869e-08	5.32713e-08					62.8869	53.2713					125.774	106.543
	30.9315	63.8497					0.547488	1.13014					0.336174	0.167071					1.90991	2.60911					6.28543e-08	5.32713e-08					62.8543	53.2713					125.709	106.543
	53.5534	59.6912					0.947894	1.05653					0.336148	0.167063					1.90999	2.60917					6.28529e-08	5.32707e-08					62.8529	53.2707					125.706	106.541
	138.988	3.10685					2.46009	0.0549912					0.336058	0.166898					1.91025	2.61015					6.28483e-08	5.326e-08					62.8483	53.26					125.697	106.52
	85.6519	16.0803					1.51604	0.284621					0.336041	0.166888					1.9103	2.61021					6.28474e-08	5.32593e-08					62.8474	53.2593					125.695	106.519
	51.2608	14.9369					0.907316	0.264382					0.3358	0.166761					1.91102	2.61097					6.2835e-08	5.32511e-08					62.835	53.2511					125.67	106.502
	0.012627	30.8057					0.000223498	0.545261					0.335574	0.166258					1.91169	2.61399					6.28233e-08	5.32183e-08					62.8233	53.2183					125.647	106.437
	0.66943	10.8007					0.0118489	0.191172					0.335323	0.16607					1.91244	2.61513					6.28103e-08	5.3206e-08					62.8103	53.206					125.621	106.412
	1.00502	11.5779					0.0177888	0.204929					0.33517	0.16595					1.9129	2.61585					6.28024e-08	5.31981e-08					62.8024	53.1981					125.605	106.396
	37.6945	93.4053					0.667192	1.65327					0.335124	0.165935					1.91303	2.61594					6.28e-08	5.31972e-08					62.8	53.1972					125.6	106.394
	257.725	0.48787					4.56173	0.00863529					0.334385	0.165812					1.91524	2.61668					6.27618e-08	5.31891e-08					62.7618	53.1891					125.524	106.378
	2.51255	3.49926					0.0444721	0.061937					0.334323	0.165578					1.91543	2.61809					6.27586e-08	5.31739e-08					62.7586	53.1739					125.517	106.348
	27.7459	100.37					0.491103	1.77656					0.333379	0.165556					1.91826	2.61822					6.27097e-08	5.31724e-08					62.7097	53.1724					125.419	106.345
	50.3271	205.915					0.89079	3.6447					0.333309	0.165545					1.91847	2.61829					6.27061e-08	5.31717e-08					62.7061	53.1717					125.412	106.343
	187.187	2.08836					3.31321	0.036964					0.333223	0.165152					1.91872	2.62067					6.27017e-08	5.3146e-08					62.7017	53.146					125.403	106.292
	4.83557	34.1039					0.0855895	0.603638					0.332139	0.164841					1.92198	2.62255					6.26456e-08	5.31256e-08					62.6456	53.1256					125.291	106.251
	57.3678	2.0779					1.01541	0.0367789					0.332054	0.164687					1.92224	2.62349					6.26412e-08	5.31155e-08					62.6412	53.1155					125.282	106.231
	18.5286	29.8087					0.327957	0.527614					0.331979	0.163917					1.92246	2.62818					6.26373e-08	5.3065e-08					62.6373	53.065					125.275	106.13
	127.491	109.178					2.25658	1.93245					0.331475	0.163711					1.92398	2.62943					6.26111e-08	5.30515e-08					62.6111	53.0515					125.222	106.103
	147.675	50.8994					2.61385	0.90092					0.331209	0.163532					1.92479	2.63053					6.25974e-08	5.30397e-08					62.5974	53.0397					125.195	106.079
	41.9541	98.6106					0.742587	1.74541					0.330952	0.163493					1.92556	2.63077					6.2584e-08	5.30372e-08					62.584	53.0372					125.168	106.074
	31.5824	23.587					0.559008	0.41749					0.330887	0.163486					1.92576	2.63081					6.25806e-08	5.30367e-08					62.5806	53.0367					125.161	106.073
	89.9948	20.9713					1.59291	0.371192					0.330656	0.163247					1.92646	2.63227					6.25687e-08	5.3021e-08					62.5687	53.021					125.137	106.042
	42.5877	7.09076					0.753802	0.125506					0.330631	0.16324					1.92653	2.63232					6.25674e-08	5.30205e-08					62.5674	53.0205					125.135	106.041
	226.29	55.0289					4.00533	0.974012					0.330573	0.162787					1.92671	2.63509					6.25644e-08	5.29907e-08					62.5644	52.9907					125.129	105.981
	17.7692	47.5355					0.314515	0.841379					0.330534	0.16262					1.92682	2.63612					6.25624e-08	5.29797e-08					62.5624	52.9797					125.125	105.959
	34.0686	0.447566					0.603015	0.00792192					0.330473	0.162584					1.92701	2.63634					6.25592e-08	5.29774e-08					62.5592	52.9774					125.118	105.955
	37.285	8.69651					0.659944	0.153928					0.330432	0.162246					1.92713	2.63842					6.25571e-08	5.29551e-08					62.5571	52.9551					125.114	105.91
	340.921	0.205755					6.0343	0.00364186					0.330238	0.162176					1.92772	2.63885					6.2547e-08	5.29505e-08					62.547	52.9505					125.094	105.901
	85.4485	8.31593					1.51244	0.147192					0.330168	0.161857					1.92793	2.64082					6.25434e-08	5.29294e-08					62.5434	52.9294					125.087	105.859
	64.3665	48.0468					1.13929	0.850428					0.330041	0.161693					1.92832	2.64183					6.25368e-08	5.29186e-08					62.5368	52.9186					125.074	105.837
	4.47153	38.2081					0.0791461	0.676284					0.329843	0.161525					1.92892	2.64287					6.25265e-08	5.29075e-08					62.5265	52.9075					125.053	105.815
	26.0088	94.682					0.460356	1.67587					0.329729	0.161436					1.92926	2.64342					6.25206e-08	5.29016e-08					62.5206	52.9016					125.041	105.803
	36.0029	9.83404					0.637251	0.174063					0.329709	0.161237					1.92933	2.64466					6.25195e-08	5.28885e-08					62.5195	52.8885					125.039	105.777
	1.73794	69.5086					0.0307616	1.2303					0.329699	0.161128					1.92935	2.64534					6.2519e-08	5.28813e-08					62.519	52.8813					125.038	105.763
	100.62	91.2721					1.78098	1.61552					0.329087	0.160983					1.93121	2.64624					6.24873e-08	5.28717e-08					62.4873	52.8717					124.975	105.743
	37.2408	67.2891					0.659163	1.19102					0.328173	0.16096					1.93399	2.64638					6.24398e-08	5.28701e-08					62.4398	52.8701					124.88	105.74
	427.526	184.117					7.56722	3.25887					0.327811	0.160895					1.9351	2.64679					6.2421e-08	5.28658e-08					62.421	52.8658					124.842	105.732
	22.0616	402.698					0.39049	7.12776					0.327797	0.160776					1.93514	2.64752					6.24203e-08	5.2858e-08					62.4203	52.858					124.841	105.716
	109.911	1.00502					1.94542	0.0177888					0.327597	0.160705					1.93575	2.64797					6.24099e-08	5.28532e-08					62.4099	52.8532					124.82	105.706
	191.406	198.24					3.38789	3.50885					0.327332	0.1607					1.93656	2.648					6.23961e-08	5.28529e-08					62.3961	52.8529					124.792	105.706
	138.714	502.245					2.45523	8.88973					0.327282	0.160559					1.93671	2.64887					6.23935e-08	5.28436e-08					62.3935	52.8436					124.787	105.687
	40.8045	39.1078					0.72224	0.692208					0.327184	0.160394					1.93701	2.6499					6.23884e-08	5.28326e-08					62.3884	52.8326					124.777	105.665
	1.35414	47.7385					0.0239682	0.844971					0.326667	0.160311					1.93859	2.65042					6.23615e-08	5.28272e-08					62.3615	52.8272					124.723	105.654
	2.23246	29.6391					0.0395146	0.524613					0.325147	0.159325					1.94326	2.65659					6.22825e-08	5.27617e-08					62.2825	52.7617					124.565	105.523
	47.5107	0.116773					0.840939	0.00206689					0.324894	0.159255					1.94404	2.65703					6.22693e-08	5.2757e-08					62.2693	52.757					124.539	105.514
	91.2521	25.6083					1.61516	0.453267					0.324777	0.159214					1.9444	2.65729					6.22632e-08	5.27543e-08					62.2632	52.7543					124.526	105.509
	59.2422	103.32					1.04859	1.82877					0.324741	0.159176					1.94451	2.65752					6.22613e-08	5.27518e-08					62.2613	52.7518					124.523	105.504
	1.87352	0					0.0331613	0					0.324593	0.15914					1.94496	2.65775					6.22536e-08	5.27494e-08					62.2536	52.7494					124.507	105.499
	142.354	0.0563135					2.51967	0.000996748					0.324482	0.158946					1.94531	2.65897					6.22478e-08	5.27365e-08					62.2478	52.7365					124.496	105.473
	97.0333	18.8521					1.71749	0.333682					0.323342	0.158865					1.94882	2.65948					6.21884e-08	5.27311e-08					62.1884	52.7311					124.377	105.462
	435.565	123.976					7.7095	2.19438					0.322788	0.15883					1.95054	2.6597					6.21595e-08	5.27288e-08					62.1595	52.7288					124.319	105.458
	3.45817	147.708					0.0612097	2.61444					0.322509	0.158737					1.9514	2.66028					6.2145e-08	5.27226e-08					62.145	52.7226					124.29	105.445
	364.178	222.517					6.44595	3.93855					0.322396	0.158669					1.95176	2.66072					6.21391e-08	5.27181e-08					62.1391	52.7181					124.278	105.436
	353.717	36.5028					6.26078	0.6461					0.322222	0.158574					1.95229	2.66131					6.213e-08	5.27118e-08					62.13	52.7118					124.26	105.424
	52.0327	24.0197					0.920979	0.425149					0.322042	0.158565					1.95285	2.66137					6.21207e-08	5.27112e-08					62.1207	52.7112					124.241	105.422
	12.4514	203.282					0.22039	3.59809					0.321914	0.158392					1.95325	2.66246					6.2114e-08	5.26996e-08					62.114	52.6996					124.228	105.399
	354.983	9.08592					6.28319	0.160821					0.321741	0.15836					1.95379	2.66266					6.21049e-08	5.26975e-08					62.1049	52.6975					124.21	105.395
	3.76506	81.8079					0.0666415	1.448					0.321626	0.157769					1.95414	2.66641					6.20989e-08	5.26581e-08					62.0989	52.6581					124.198	105.316
	17.8502	178.149					0.315948	3.15323					0.321555	0.157702					1.95437	2.66683					6.20952e-08	5.26536e-08					62.0952	52.6536					124.19	105.307
	31.0284	87.5909					0.549204	1.55036					0.321209	0.156803					1.95544	2.67255					6.20772e-08	5.25935e-08					62.0772	52.5935					124.154	105.187
	139.741	94.9069					2.47341	1.67985					0.321076	0.156802					1.95586	2.67255					6.20702e-08	5.25935e-08					62.0702	52.5935					124.14	105.187
	97.9294	23.6299					1.73335	0.418249					0.320917	0.15665					1.95635	2.67352					6.20619e-08	5.25833e-08					62.0619	52.5833					124.124	105.167
	186.19	21.6189					3.29557	0.382655					0.320729	0.156611					1.95694	2.67377					6.20521e-08	5.25807e-08					62.0521	52.5807					124.104	105.161
	43.8177	4.50205					0.775573	0.0796862					0.320299	0.156561					1.95828	2.67409					6.20296e-08	5.25773e-08					62.0296	52.5773					124.059	105.155
	246.044	33.1866					4.35499	0.587402					0.320124	0.156496					1.95883	2.6745					6.20205e-08	5.2573e-08					62.0205	52.573					124.041	105.146
	277.119	85.4966					4.90501	1.51329					0.31997	0.156471					1.95931	2.67466					6.20124e-08	5.25713e-08					62.0124	52.5713					124.025	105.143
	244.331	27.2726					4.32466	0.482725					0.319507	0.156432					1.96076	2.67491					6.19882e-08	5.25687e-08					61.9882	52.5687					123.976	105.137
	92.4905	7.95402					1.63708	0.140786					0.318995	0.155976					1.96236	2.67784					6.19615e-08	5.25381e-08					61.9615	52.5381					123.923	105.076
	202.638	58.5231					3.58669	1.03586					0.318931	0.155814					1.96256	2.67887					6.19581e-08	5.25273e-08					61.9581	52.5273					123.916	105.055
	160.29	5.41386					2.83713	0.0958254					0.318711	0.1557					1.96325	2.67961					6.19466e-08	5.25196e-08					61.9466	52.5196					123.893	105.039
	2.9549	53.3456					0.0523017	0.944217					0.318407	0.155576					1.9642	2.6804					6.19308e-08	5.25113e-08					61.9308	52.5113					123.862	105.023
	106.208	21.2053					1.87988	0.375333					0.318381	0.155507					1.96429	2.68084					6.19294e-08	5.25066e-08					61.9294	52.5066					123.859	105.013
	63.681	21.4405					1.12715	0.379496					0.318358	0.155428					1.96436	2.68135					6.19282e-08	5.25013e-08					61.9282	52.5013					123.856	105.003
	240.712	4.91287					4.26061	0.0869578					0.318259	0.155418					1.96467	2.68142					6.1923e-08	5.25006e-08					61.923	52.5006					123.846	105.001
	41.5285	96.4616					0.735055	1.70737					0.318236	0.155166					1.96474	2.68304					6.19218e-08	5.24837e-08					61.9218	52.4837					123.844	104.967
	26.0558	160.006					0.461189	2.8321					0.318071	0.154502					1.96526	2.68733					6.19131e-08	5.2439e-08					61.9131	52.439					123.826	104.878
	466.776	113.993					8.26194	2.01767					0.317334	0.154319					1.96758	2.68851					6.18746e-08	5.24267e-08					61.8746	52.4267					123.749	104.853
	258.003	26.0009					4.56666	0.460216					0.317031	0.154174					1.96854	2.68945					6.18587e-08	5.24169e-08					61.8587	52.4169					123.717	104.834
	123.294	58.0823					2.1823	1.02806					0.316501	0.154015					1.97021	2.69048					6.1831e-08	5.24062e-08					61.831	52.4062					123.662	104.812
	65.3403	153.514					1.15652	2.7172					0.316278	0.153931					1.97091	2.69103					6.18193e-08	5.24005e-08					61.8193	52.4005					123.639	104.801
[truncated: 2,226 more rows]
[truncated: 6 more columns]

## Sheet: Hindered particles
WT	Tg
14.2529	12.2907			WT	Tg
13.1491	7.84954		n Deff<10^-1.5	589	1387
10.8385	7.77592		n total	12582	10349
10.5875	7.76258		% hindered	4.68129	13.4023
10.4918	7.66442
10.3828	7.56223
10.1603	6.79857
9.74092	6.75532
9.59596	6.05028
9.43729	6.01189
9.36563	5.95608
9.28459	5.85687
9.22395	5.62446
9.06583	5.53256
8.70819	5.26644
8.08479	5.04079
7.27805	5.02996
7.27272	5.02271
7.2221	4.99255
6.88527	4.73935
6.80133	4.72801
6.66331	4.67846
6.64331	4.6126
6.60684	4.59307
6.42947	4.53598
6.40242	4.39957
6.36964	4.37771
6.35066	4.37615
6.30868	4.15526
6.14365	4.11296
6.13852	4.05593
6.13701	4.04712
6.11337	3.99861
6.06117	3.95928
6.04619	3.93368
6.03728	3.92267
6.01894	3.89517
5.96896	3.88909
5.95671	3.87104
5.89565	3.84719
5.71969	3.84278
5.71506	3.78812
5.7119	3.77528
5.69178	3.7711
5.68517	3.76506
5.59824	3.74822
5.58758	3.67236
5.57025	3.63746
5.52464	3.62008
5.51864	3.59497
5.341	3.58855
5.2686	3.56997
5.26291	3.5586
5.23355	3.53793
5.21894	3.5121
5.14488	3.47111
5.12433	3.46841
5.06049	3.45537
5.04502	3.42823
4.98973	3.40779
4.98497	3.38663
4.98064	3.37439
4.97009	3.36832
4.96802	3.30052
4.92851	3.29681
4.91268	3.29108
4.90005	3.28649
4.87793	3.23357
4.86578	3.22605
4.83348	3.20735
4.82514	3.19233
4.82494	3.15871
4.81834	3.14225
4.81512	3.12218
4.80602	3.11954
4.80356	3.11923
4.79439	3.11795
4.76585	3.11511
4.74558	3.11467
4.71954	3.11288
4.71476	3.10012
4.7145	3.09362
4.66192	3.07263
4.65704	3.05887
4.64582	3.03799
4.63565	3.03283
4.63294	3.01878
4.59144	3.00322
4.58553	2.99704
4.57986	2.97824
4.5581	2.97658
4.55537	2.95144
4.55461	2.93358
4.55394	2.93118
4.53749	2.88096
4.52204	2.87616
4.51065	2.87098
4.48965	2.86656
4.48016	2.85793
4.45921	2.83803
4.43432	2.81841
4.43084	2.77624
4.42375	2.76506
4.41146	2.76341
4.40286	2.74324
4.37019	2.72156
4.36667	2.71105
4.3656	2.7044
4.36512	2.69766
4.36284	2.69675
4.35678	2.69208
4.34691	2.68781
4.34459	2.68196
4.34049	2.67358
4.3288	2.64807
4.29333	2.63927
4.24846	2.6321
4.24808	2.61503
4.22739	2.6108
4.21087	2.60382
4.2043	2.59521
4.17678	2.59197
4.17166	2.58267
4.1573	2.58164
4.13515	2.57059
4.1072	2.56435
4.10073	2.55767
4.09874	2.55762
4.09337	2.55702
4.07013	2.53156
4.06299	2.51671
4.06146	2.51093
4.0465	2.50964
4.0296	2.5007
4.01751	2.49763
4.01058	2.48261
4.00305	2.47954
3.99543	2.47759
3.99472	2.47541
3.99113	2.47461
3.98815	2.47088
3.98272	2.47079
3.95432	2.44944
3.95306	2.44635
3.93476	2.43775
3.92845	2.40898
3.92643	2.40836
3.92455	2.39149
3.91964	2.39135
3.91431	2.38858
3.90651	2.37372
3.89781	2.37121
3.86681	2.35975
3.85286	2.35821
3.84917	2.35183
3.84405	2.35119
3.84346	2.34542
3.83595	2.34255
3.79541	2.34004
3.79515	2.33823
3.78426	2.33582
3.78305	2.33398
3.76955	2.33272
3.76232	2.3312
3.76191	2.3291
3.72003	2.32256
3.71369	2.31483
3.71168	2.29915
3.70469	2.28866
3.69954	2.27954
3.68537	2.27446
3.67541	2.27423
3.64316	2.27118
3.64222	2.26997
3.63691	2.24687
3.62788	2.24649
3.62714	2.24573
3.61852	2.24537
3.61274	2.244
3.61202	2.2437
3.60484	2.24263
3.60323	2.23792
3.59833	2.23239
3.59346	2.23039
3.58335	2.22832
3.576	2.22817
3.56885	2.21904
3.56737	2.21781
3.56443	2.21379
3.55407	2.21351
3.54369	2.21104
3.52749	2.20928
3.52317	2.20646
3.51841	2.20177
3.51799	2.19225
3.49067	2.18909
3.48224	2.17621
3.47969	2.1726
3.47493	2.17012
3.4733	2.1664
3.47116	2.16238
3.47026	2.16163
3.46943	2.16158
3.4629	2.15872
3.4546	2.15447
3.44436	2.1404
3.43933	2.1392
3.43843	2.13014
3.43505	2.12983
3.42259	2.12424
3.42037	2.12194
3.41936	2.11953
3.41658	2.11722
3.41412	2.11514
3.40987	2.11027
3.40913	2.10289
3.38881	2.10273
3.37893	2.10248
3.37076	2.10167
3.36897	2.101
3.35538	2.10097
3.35105	2.09788
3.34088	2.0959
3.33775	2.09512
3.33509	2.08231
3.33149	2.07212
3.32347	2.06884
3.32277	2.06551
3.31979	2.06402
3.31063	2.05823
3.30792	2.0558
3.30721	2.05199
3.30527	2.05035
3.28106	2.04904
3.28042	2.04545
3.27135	2.04037
3.27105	2.03293
3.2647	2.03254
3.25605	2.03222
3.25336	2.03141
3.2479	2.03046
3.24781	2.01068
3.23681	2.00775
3.235	2.00132
3.23251	1.9971
3.23151	1.99382
3.22099	1.98951
3.22036	1.98799
3.21224	1.9872
3.20845	1.97955
3.20208	1.97555
3.19986	1.97348
3.19841	1.97296
3.19834	1.9721
3.18859	1.9703
3.18624	1.9692
3.18452	1.96892
3.17415	1.96448
3.16345	1.95979
3.1594	1.95786
3.15889	1.95759
3.15662	1.95478
3.15634	1.95229
3.1525	1.94179
3.14874	1.93898
3.14826	1.93492
3.14358	1.93255
3.12908	1.93135
3.12502	1.9304
3.1243	1.92804
3.12261	1.92544
3.11949	1.91998
3.11456	1.9138
3.11115	1.9117
3.11033	1.91048
3.09286	1.90435
3.08938	1.90259
3.07805	1.90198
3.06664	1.8957
3.06648	1.89562
3.06411	1.89141
3.06268	1.89007
3.05783	1.88768
3.05604	1.88692
3.04862	1.88691
3.04846	1.88515
3.04023	1.88497
3.03346	1.88245
3.02888	1.88041
3.02732	1.87588
3.02372	1.87115
3.02209	1.87051
3.01914	1.86583
3.01875	1.86345
3.01229	1.86285
3.01111	1.85737
3.0097	1.85334
3.00563	1.85263
3.00174	1.84891
3.00117	1.84786
2.99986	1.84684
2.99158	1.84294
2.99085	1.84109
2.98911	1.83519
2.98854	1.83284
2.98381	1.8299
2.97984	1.82897
2.97768	1.81779
2.97471	1.81427
2.97316	1.81392
2.96559	1.80934
2.96439	1.80761
2.96305	1.80301
2.9582	1.79194
2.95537	1.78848
2.9531	1.78353
2.95258	1.7825
2.9461	1.77903
2.93509	1.77716
2.93031	1.77258
2.92308	1.77036
2.92082	1.76964
2.92032	1.76624
2.91948	1.76533
2.91476	1.76415
2.91255	1.76361
2.91186	1.76265
2.90776	1.7612
2.90463	1.76082
2.89683	1.76078
2.89547	1.76013
2.89144	1.76009
2.88289	1.7596
2.87606	1.75732
2.87144	1.75581
2.87121	1.75576
2.87062	1.7534
2.87047	1.75096
2.868	1.74991
2.8671	1.74607
2.86278	1.7448
2.86245	1.73579
2.85695	1.73568
2.85579	1.73514
2.8539	1.7341
2.8525	1.72978
2.84501	1.72888
2.84361	1.72839
2.83984	1.7283
2.83902	1.72572
2.83147	1.72517
2.83141	1.72359
2.82604	1.7202
2.82475	1.7049
2.82241	1.70335
2.82116	1.70213
2.81539	1.70044
2.81263	1.69083
2.8121	1.6906
2.81033	1.69012
2.80872	1.68936
2.79311	1.68233
2.79235	1.68161
2.79113	1.67495
2.79018	1.67033
2.78941	1.66876
2.78902	1.66585
2.78847	1.66353
2.78754	1.66343
2.78732	1.66095
2.78371	1.65701
2.78325	1.65586
2.77966	1.6557
2.77829	1.65478
2.77761	1.65465
2.77702	1.65434
2.77378	1.65273
2.77368	1.65226
2.77241	1.65198
2.77213	1.65164
2.76756	1.65127
2.76567	1.65079
2.76441	1.6468
2.76015	1.64599
2.75684	1.64522
2.75599	1.6449
2.75372	1.64419
2.75101	1.64372
2.73373	1.64355
2.73061	1.64295
2.72337	1.64211
2.72208	1.64172
2.72051	1.63862
2.71783	1.6351
2.71744	1.63242
2.7164	1.6321
2.71134	1.63196
2.70981	1.63136
2.70695	1.62894
2.70227	1.62808
2.70194	1.62782
2.70054	1.62636
2.70014	1.62609
2.69761	1.62515
2.69195	1.62455
2.6893	1.62443
2.68191	1.62386
2.67691	1.62303
2.67469	1.62181
2.67322	1.61923
2.6717	1.61685
2.67047	1.61636
2.66956	1.6161
2.66683	1.61488
2.66399	1.61347
2.66274	1.61339
2.66248	1.61168
2.66211	1.61145
2.65987	1.61043
2.65896	1.60996
2.65827	1.60916
2.65745	1.60729
2.65665	1.60698
2.65391	1.60564
2.6533	1.59933
2.65224	1.59775
2.65188	1.59756
2.64956	1.59638
2.64663	1.59139
2.64536	1.59031
2.64404	1.58925
2.64253	1.58197
2.64093	1.58097
2.63893	1.58075
2.63852	1.58018
2.6356	1.57991
2.63257	1.57759
2.63137	1.57686
2.62708	1.57475
2.62619	1.57391
2.62585	1.57082
2.62469	1.57042
2.62239	1.56889
2.62077	1.5646
2.616	1.56424
2.61548	1.56393
2.6106	1.56379
2.60689	1.56272
2.60543	1.56158
2.60415	1.5613
2.60205	1.56049
2.60076	1.56018
2.59884	1.55997
2.59431	1.55825
2.59324	1.55681
2.59036	1.55472
2.59029	1.55334
2.58959	1.55254
2.58904	1.55156
2.58487	1.55102
2.58082	1.54773
2.5796	1.54693
2.57816	1.54549
2.57532	1.54464
2.57062	1.54374
2.56867	1.54316
2.56514	1.54107
2.56509	1.53823
2.56159	1.53668
2.56036	1.53578
2.55906	1.53491
2.55874	1.53227
2.55862	1.53121
2.55583	1.52831
2.55483	1.52791
2.55177	1.5264
2.54892	1.52179
2.54858	1.51765
2.54676	1.51665
2.54574	1.51555
2.54532	1.51485
2.5442	1.51352
2.54292	1.51273
2.54248	1.51263
2.54184	1.50618
2.54047	1.50162
2.53643	1.50099
2.53354	1.50076
2.53322	1.499
2.52602	1.4984
2.52275	1.4948
2.51808	1.49478
2.51623	1.49328
2.51432	1.49261
2.51411	1.49218
2.51106	1.48686
2.51031	1.48571
2.50914	1.48528
2.50857	1.48461
2.50738	1.48115
2.50652	1.47969
2.50567	1.47856
2.50531	1.47805
2.50308	1.47743
2.50264	1.47693
2.50087	1.47533
2.49618	1.47459
2.49601	1.47447
2.49282	1.47447
2.4917	1.47402
2.48485	1.47128
2.48344	1.47115
2.48314	1.46994
2.48147	1.46946
2.48066	1.46886
2.48046	1.46752
2.46705	1.46595
2.46358	1.46545
2.46274	1.46178
2.46242	1.461
2.45201	1.45939
2.45134	1.45905
2.44732	1.45841
2.44727	1.45813
2.44711	1.45723
2.44577	1.45717
2.4446	1.45675
2.44419	1.45616
2.4402	1.45297
2.44009	1.45224
2.43522	1.45221
2.43318	1.45075
2.43102	1.45074
2.4291	1.4501
2.42866	1.44915
2.42743	1.44814
2.42673	1.4463
2.42293	1.44468
2.42171	1.4441
2.4174	1.4409
2.41517	1.4409
2.41267	1.44064
2.41175	1.43931
2.41167	1.43931
2.41017	1.43841
2.40856	1.43784
2.40231	1.43675
2.40216	1.43467
2.40084	1.43439
2.40019	1.43271
2.39906	1.42907
2.39873	1.4281
2.39686	1.42805
2.39606	1.42764
2.3949	1.42747
2.3933	1.42702
2.39081	1.42676
2.38763	1.42649
2.38657	1.42557
2.38372	1.42441
2.38237	1.42229
2.38069	1.42226
2.37936	1.41985
2.37922	1.41806
2.37272	1.41701
2.372	1.41692
2.37126	1.41566
2.37038	1.41486
2.36934	1.41352
2.36785	1.41338
2.36492	1.41298
2.36401	1.4125
2.36344	1.41237
2.36286	1.41212
2.3611	1.41133
2.36061	1.40907
2.3603	1.4068
2.35987	1.40677
2.35837	1.40576
2.35628	1.40502
2.35514	1.40425
2.35504	1.40311
2.35422	1.40138
2.35291	1.39481
2.35056	1.39481
2.34905	1.39286
2.3488	1.38811
2.34671	1.3881
2.34606	1.38777
2.34467	1.38712
2.34457	1.38688
2.34414	1.38652
2.34316	1.38439
2.34161	1.38315
2.34068	1.38299
2.34047	1.38134
2.33997	1.38107
2.3383	1.38022
2.33674	1.37976
2.33611	1.37865
2.33475	1.37737
2.3319	1.37598
2.32704	1.37585
2.32678	1.37521
2.32545	1.37225
2.32494	1.37087
2.32297	1.36996
2.31974	1.36799
2.31941	1.36794
2.31789	1.36662
2.31711	1.36526
2.31455	1.36336
2.31326	1.36236
2.30916	1.36045
2.30764	1.35985
2.3052	1.35978
2.30382	1.35946
2.30281	1.35787
2.30121	1.35732
2.3008	1.35555
2.30055	1.35533
2.29992	1.35517
2.2966	1.35289
2.29497	1.35251
2.29299	1.3523
2.29143	1.34892
2.29137	1.34803
2.28839	1.34629
2.2878	1.34605
2.28321	1.34406
2.28176	1.34137
2.26991	1.34121
2.26944	1.33852
2.26917	1.33834
2.26884	1.33824
2.26856	1.33792
2.26799	1.33692
2.26644	1.33683
2.26379	1.33637
2.26198	1.33624
2.25908	1.3354
2.25894	1.33311
2.25522	1.33241
2.2547	1.3268
2.25433	1.32584
2.25401	1.32584
2.25396	1.3245
2.25224	1.32256
2.25137	1.32185
2.25129	1.32173
2.24743	1.32131
2.24664	1.31946
2.24458	1.31812
2.24435	1.31796
2.24271	1.31775
2.24177	1.31775
2.24091	1.31558
2.24025	1.31523
2.23954	1.31502
2.23887	1.3144
2.23696	1.31416
2.23651	1.31412
2.22671	1.31184
2.22116	1.31098
2.21979	1.31004
2.21742	1.30781
2.21683	1.30769
2.21555	1.3068
2.21459	1.30455
2.214	1.30379
2.2135	1.30187
2.21342	1.30174
2.21264	1.30023
2.21261	1.29831
2.20809	1.29805
2.20732	1.29803
2.20262	1.29583
2.20147	1.29517
2.19795	1.29498
2.19648	1.29432
2.19583	1.29386
2.19548	1.29145
2.19488	1.29088
2.19391	1.29019
2.19155	1.28851
2.19074	1.28753
2.18872	1.28545
2.18681	1.28372
2.18678	1.28264
2.1852	1.28239
2.18384	1.28225
2.18379	1.28145
2.18109	1.28099
2.17746	1.28036
2.17614	1.27992
2.17448	1.27957
2.17276	1.2788
2.17261	1.27798
2.1678	1.27724
2.16588	1.27548
2.1652	1.2754
2.16421	1.27302
2.16343	1.27274
2.16283	1.27246
2.16236	1.27218
2.16223	1.26909
2.15623	1.26851
2.15607	1.26779
2.15327	1.26653
2.15291	1.26618
2.1529	1.2656
2.15245	1.2648
2.15172	1.2646
2.15065	1.26375
2.15012	1.25916
2.15001	1.25859
2.14975	1.2584
2.14968	1.25801
2.1487	1.25757
2.14772	1.25624
2.14758	1.25576
2.14704	1.25442
2.14577	1.25438
2.14172	1.25435
2.14062	1.25422
2.13827	1.25403
2.13734	1.25387
2.13693	1.25299
2.1368	1.25124
2.13668	1.25093
2.13633	1.2509
2.13554	1.25072
2.13387	1.25043
2.13337	1.25004
2.12814	1.24992
2.12564	1.24979
2.12543	1.2488
2.1234	1.24812
2.1224	1.24715
2.11938	1.24662
2.11534	1.24596
2.11443	1.24592
2.11391	1.24578
2.11274	1.24531
2.11059	1.24451
2.10809	1.24449
2.10619	1.24396
2.10377	1.24207
2.1033	1.24186
2.09907	1.24178
2.09728	1.23888
2.09621	1.23757
2.09534	1.23637
2.09449	1.23574
2.09125	1.23475
2.09099	1.23327
2.09045	1.23267
2.09025	1.23262
2.08949	1.23246
2.08931	1.23097
2.08806	1.23009
2.08737	1.22884
2.08702	1.22814
2.0869	1.2269
2.08401	1.22678
2.08341	1.22439
2.08221	1.22397
2.08097	1.22344
2.07913	1.22327
2.07577	1.2192
2.07576	1.21907
2.07467	1.21735
2.07444	1.21637
2.07345	1.2161
2.07339	1.21589
2.07302	1.21563
2.07222	1.21402
2.07148	1.21389
2.0704	1.2138
2.0701	1.21312
2.06919	1.21272
2.06838	1.21218
2.06777	1.21141
2.06734	1.21129
2.06425	1.21106
2.06385	1.21071
2.06363	1.20984
2.06332	1.20902
2.06254	1.20729
2.06217	1.20702
2.06089	1.20681
2.05971	1.2066
2.05914	1.20309
2.05803	1.20192
2.05801	1.20124
2.05714	1.20019
2.05624	1.19984
2.05615	1.19963
2.05531	1.19901
2.05473	1.19876
2.05343	1.19854
2.05339	1.19763
2.05103	1.19582
2.04855	1.19469
2.04765	1.19227
2.0471	1.19179
2.04668	1.19067
2.04552	1.18995
2.04236	1.18927
2.03975	1.18847
2.03945	1.18837
2.03822	1.18831
2.03632	1.18638
2.0346	1.18492
2.03083	1.18418
2.02877	1.18417
2.02848	1.18267
2.02658	1.18182
2.0263	1.18181
2.0262	1.18069
2.02598	1.18021
2.02378	1.17848
2.02362	1.17835
2.02263	1.17752
2.02261	1.17714
2.02227	1.17686
2.02097	1.17597
2.01839	1.17538
2.01771	1.17436
2.01697	1.17429
2.01687	1.17397
2.01465	1.17368
2.01408	1.17275
2.01185	1.1724
2.01182	1.16937
2.00705	1.16899
2.0064	1.16872
2.00431	1.16826
2.00269	1.16731
2.00011	1.16721
1.99977	1.16672
1.99964	1.16663
1.99932	1.16616
1.99622	1.16567
1.99609	1.1627
1.99594	1.16192
1.99473	1.16182
1.99416	1.16161
1.99413	1.16103
1.99322	1.16096
1.98837	1.16069
1.98757	1.15964
1.98467	1.15943
1.98379	1.15934
1.98255	1.15833
1.98141	1.15831
1.98103	1.15728
1.97487	1.15562
1.97406	1.155
1.97304	1.15479
1.97204	1.15422
1.97149	1.15356
1.97127	1.15337
1.96864	1.15327
1.96741	1.15243
1.96579	1.15199
1.96276	1.15127
1.96206	1.15101
1.95617	1.15073
1.95587	1.15037
1.95383	1.14878
1.95366	1.14765
1.95308	1.1461
1.95187	1.14568
1.95132	1.14505
1.95086	1.14219
1.94982	1.14157
1.94888	1.14117
1.94873	1.14092
1.94867	1.14038
1.94828	1.14027
1.94665	1.14005
1.94658	1.1397
1.94605	1.13849
1.9429	1.13849
1.94163	1.13849
1.93933	1.13849
1.93878	1.13849
1.93845	1.13821
1.93744	1.13805
1.93601	1.13791
1.93496	1.13756
1.93436	1.13731
1.93208	1.13677
1.93078	1.13662
1.93037	1.13651
1.92785	1.13627
1.9278	1.13486
1.92637	1.13469
1.92577	1.13465
1.92525	1.13333
1.9243	1.13305
1.92414	1.13292
1.92365	1.13251
1.92289	1.13139
1.9227	1.13097
1.92246	1.1281
1.92177	1.1247
1.91904	1.12463
1.91871	1.12293
1.91783	1.12173
1.91699	1.12151
1.91606	1.12137
1.91555	1.12117
1.91526	1.1206
1.91455	1.12048
1.91327	1.12013
1.9128	1.11997
1.91255	1.11977
1.91236	1.11963
1.91109	1.11919
1.9089	1.11917
1.90674	1.11908
1.90609	1.11869
1.90532	1.11839
1.90361	1.1178
1.90173	1.11736
1.90133	1.11732
1.90105	1.11609
1.90037	1.11575
1.89987	1.11534
1.89962	1.11427
1.89939	1.11418
1.89636	1.11414
1.8959	1.11347
1.89551	1.11251
1.89483	1.11164
1.89439	1.11146
1.89293	1.11094
1.89248	1.10878
1.89235	1.10868
1.89048	1.10851
1.88978	1.10608
1.88878	1.105
1.88571	1.10492
1.88562	1.1045
1.88461	1.10431
1.88349	1.10355
1.88334	1.10335
1.88103	1.10333
1.88044	1.10286
1.87872	1.10257
1.87848	1.10222
1.87754	1.10213
1.87712	1.10211
1.87708	1.10183
1.87704	1.10165
1.87562	1.10162
1.87561	1.10037
1.8733	1.1001
1.87263	1.09992
1.87249	1.09968
1.87249	1.09863
1.8698	1.09858
1.86899	1.0985
1.86737	1.09817
1.86656	1.098
1.86631	1.09687
1.86605	1.09667
1.86447	1.09664
1.86291	1.09564
1.85987	1.09559
1.85772	1.09458
1.85692	1.09308
1.85606	1.09239
1.85476	1.09055
1.85443	1.0903
1.85341	1.09027
1.85265	1.09019
1.8523	1.09014
1.85171	1.08926
1.85046	1.08905
1.84951	1.08785
1.84903	1.08745
1.84869	1.08674
1.84857	1.08588
1.84847	1.08549
1.84802	1.0853
1.84791	1.0852
1.84685	1.08519
1.84618	1.08491
1.84545	1.08407
1.84435	1.0835
1.84037	1.08344
1.83964	1.08201
1.83953	1.07954
1.83898	1.07927
1.83739	1.07925
1.83686	1.07853
1.83518	1.07735
1.83285	1.0771
1.83261	1.07703
1.83249	1.0769
1.83215	1.07616
1.83188	1.07405
1.83179	1.0718
1.82991	1.07175
1.82989	1.0707
1.82966	1.06991
1.82819	1.06928
1.82653	1.06882
1.82515	1.06878
1.82357	1.06724
1.82314	1.06554
1.82254	1.06543
1.82168	1.06487
1.82104	1.06472
1.82039	1.06409
1.81904	1.06398
1.81829	1.06341
1.81774	1.06339
1.81762	1.06265
1.81731	1.06146
1.81676	1.06032
1.81311	1.06022
1.81294	1.05944
1.81292	1.05933
1.81107	1.05908
1.80628	1.05801
1.80612	1.05598
1.80606	1.05556
1.80452	1.05496
1.80447	1.05452
1.80372	1.05449
1.8015	1.05412
1.80118	1.05383
1.79999	1.05375
1.7997	1.05316
1.79966	1.05287
1.79907	1.05235
1.79901	1.05222
1.79862	1.05208
1.79742	1.05075
1.79627	1.0495
1.79618	1.0494
1.79607	1.04937
1.79497	1.04881
1.79417	1.04863
1.79299	1.04829
1.79272	1.04731
1.79233	1.04711
1.79227	1.04539
1.79199	1.0453
1.79148	1.0439
1.79028	1.04388
1.78985	1.04385
1.78731	1.04375
1.78714	1.04333
1.78711	1.04324
1.78596	1.04321
1.78595	1.04301
1.7843	1.04292
1.78351	1.04291
1.78249	1.04146
1.78219	1.03855
1.78112	1.03836
1.78104	1.03823
1.77924	1.0381
1.77888	1.03341
1.77758	1.03249
1.77688	1.03128
1.77682	1.0308
1.77633	1.03046
1.77629	1.03031
1.77591	1.02996
1.7737	1.02957
1.7729	1.0292
1.77266	1.029
1.77252	1.02838
1.77234	1.02832
1.77215	1.02829
1.77133	1.02778
1.77111	1.02753
1.76974	1.02718
1.76898	1.02701
1.76841	1.02684
1.76784	1.02664
1.76771	1.02532
1.7671	1.02526
1.76671	1.02513
1.76655	1.02446
1.76639	1.02256
1.76529	1.02105
1.76322	1.02022
1.76283	1.01903
1.75974	1.01869
1.7576	1.0171
1.75704	1.0163
1.75686	1.01621
1.75677	1.01614
1.75577	1.01535
1.75333	1.01508
1.753	1.01505
1.75223	1.01401
1.75207	1.014
1.75167	1.0129
1.75131	1.0117
1.75112	1.01147
1.74963	1.00987
1.7496	1.00931
1.7488	1.00928
1.74877	1.00821
1.74544	1.00812
1.74496	1.00793
1.74428	1.00696
1.74296	1.00598
1.74284	1.00524
1.74264	1.00509
1.74259	1.00499
1.74088	1.00482
1.74078	1.00472
1.74	1.00463
1.73828	1.00445
1.73764	1.00357
1.73759	1.00289
1.73746	1.00277
1.73739	1.002
1.73441	1.0019
1.73422	1.00175
1.73413	1.00162
1.73325	1.00091
1.73201	1.00079
1.73197	1.00029
1.73034	0.999952
1.72951	0.998644
1.72727	0.997076
1.72678	0.996565
1.72662	0.996225
1.72614	0.995964
1.72594	0.995146
1.72571	0.995091
1.72395	0.994576
1.72386	0.994414
1.72346	0.994392
1.7227	0.994322
1.72255	0.994164
1.72238	0.992884
1.72215	0.990887
1.72112	0.990194
1.71978	0.989927
1.71911	0.989633
1.71838	0.98905
1.71764	0.988598
1.71695	0.988357
1.71678	0.987208
1.71611	0.985899
1.71545	0.98583
1.7151	0.985663
1.7139	0.985532
1.71375	0.985274
1.71265	0.985162
1.71079	0.985049
1.71039	0.984163
1.70961	0.983959
1.70872	0.983949
1.70629	0.983759
1.70531	0.981949
1.702	0.981716
1.70171	0.981013
1.70077	0.980895
1.70041	0.980496
1.7003	0.980014
1.70007	0.979804
1.6998	0.979716
1.69961	0.979462
1.69952	0.978089
1.69856	0.978048
1.6979	0.977784
1.69759	0.977768
1.69604	0.977108
1.69293	0.975671
1.69282	0.975023
1.69199	0.974797
1.69195	0.97463
1.6908	0.974082
1.69067	0.973151
1.69055	0.971968
1.68966	0.971939
1.68884	0.971823
1.68871	0.969869
1.68868	0.969118
1.68848	0.968998
1.6878	0.967888
1.68612	0.967276
1.68517	0.966715
1.68501	0.966123
1.68492	0.964564
1.68465	0.964147
1.68427	0.964056
1.68395	0.963846
1.68393	0.963724
1.68328	0.963544
1.68233	0.963466
1.6822	0.962678
1.68151	0.961035
1.68101	0.9604
1.68092	0.960396
1.68006	0.96
1.67902	0.959816
1.67743	0.959798
1.67555	0.959797
1.67487	0.959782
1.67355	0.959416
1.67288	0.958225
1.67261	0.956353
1.67254	0.955834
1.67233	0.955769
1.67216	0.955013
1.6718	0.95495
1.6715	0.954923
1.67127	0.954862
1.67071	0.954477
1.67034	0.954438
1.6698	0.952746
1.66855	0.952743
1.6685	0.951792
1.66829	0.951393
1.66749	0.951236
1.66685	0.949553
1.66667	0.949225
1.66653	0.949061
1.66589	0.948873
1.66442	0.947777
1.66343	0.947766
1.66327	0.947759
1.66317	0.94753
1.6628	0.947415
1.6623	0.946991
1.66154	0.946907
1.66099	0.946424
1.66031	0.944389
1.65983	0.943779
1.65955	0.943349
1.65916	0.943325
1.65873	0.941946
1.65869	0.94107
1.65844	0.941024
1.6582	0.940714
1.65808	0.94068
1.65755	0.940631
1.65732	0.94052
1.65731	0.940452
1.65548	0.940233
1.6549	0.939688
1.65391	0.939517
1.65359	0.938939
1.65355	0.93835
1.65351	0.938248
1.65258	0.937282
1.65097	0.937068
1.65053	0.936769
1.64817	0.93622
1.64796	0.93547
1.64769	0.934958
1.64734	0.934004
1.64725	0.93325
1.64719	0.932994
1.64516	0.932876
1.64483	0.93247
1.64425	0.932095
1.64377	0.931933
1.64313	0.931735
1.64128	0.931722
1.64105	0.931566
1.64104	0.931264
1.64097	0.931193
1.63968	0.931175
1.63893	0.931003
1.63755	0.930793
1.63617	0.930478
1.63439	0.930443
1.63331	0.929284
1.63176	0.928852
1.63115	0.92875
1.63094	0.928198
1.62916	0.927932
1.62886	0.927124
1.6284	0.926989
1.6277	0.92644
1.62694	0.926164
1.62538	0.92545
1.62465	0.924938
1.62368	0.924746
1.62336	0.92381
1.62307	0.923597
1.6222	0.923159
1.62091	0.922791
1.62067	0.92249
1.62016	0.922075
1.61977	0.922014
1.61939	0.921444
1.61872	0.92138
1.61787	0.921042
1.61662	0.91996
1.61623	0.919703
1.61602	0.919426
1.61594	0.919293
1.61378	0.919202
1.61343	0.919197
1.61274	0.918701
1.61257	0.917782
1.61248	0.917392
1.61229	0.917237
1.61117	0.916993
1.61098	0.91577
1.609	0.91546
1.60472	0.914349
1.60413	0.913715
1.60378	0.913655
1.603	0.913496
1.60259	0.913436
1.60207	0.91324
1.60179	0.91261
1.60078	0.912519
1.60045	0.912416
1.59969	0.912269
1.59906	0.910434
1.59896	0.910194
1.59731	0.910092
1.59708	0.909705
1.59694	0.90828
1.59646	0.90764
1.59635	0.906434
1.59624	0.90631
1.59607	0.905615
1.59592	0.904893
1.5959	0.904256
1.59581	0.904041
1.59548	0.902403
1.59501	0.902042
1.59498	0.901882
1.5949	0.901838
1.59484	0.901509
1.59395	0.901472
1.59358	0.901277
1.59316	0.901057
1.59265	0.900986
1.59214	0.900864
1.59117	0.900844
1.59102	0.900526
1.58995	0.899218
1.58982	0.898957
1.58978	0.898465
1.5895	0.898351
1.58945	0.897108
1.58911	0.896812
1.58884	0.896501
1.58877	0.896306
1.5887	0.89536
1.58848	0.89493
1.58807	0.894781
1.58657	0.894483
1.58631	0.89421
1.58612	0.893925
1.58474	0.892711
1.58468	0.891368
1.58413	0.891018
1.58288	0.890478
1.58138	0.889981
1.58027	0.889638
1.5802	0.889334
1.57944	0.889175
1.577	0.888761
1.57613	0.888067
1.57594	0.887564
1.575	0.887457
1.5741	0.886927
1.57369	0.886524
1.57331	0.886508
1.57274	0.886121
1.57232	0.886115
1.57195	0.886068
1.57167	0.885999
1.57153	0.885229
1.56995	0.885054
1.5681	0.885027
1.56741	0.884688
1.56701	0.884594
1.56609	0.884466
1.56592	0.883778
1.56545	0.883573
1.56474	0.882741
1.56458	0.882426
1.56383	0.882217
1.56349	0.882161
1.56037	0.880933
1.56031	0.880599
1.56007	0.880525
1.55965	0.880181
1.55955	0.880114
1.55942	0.879759
1.55916	0.879361
1.55893	0.878837
1.55877	0.87877
1.5581	0.878263
1.55799	0.878262
1.55787	0.877944
1.55743	0.877492
1.55687	0.876914
1.55657	0.876788
1.55644	0.876518
1.55633	0.876225
1.55521	0.875649
1.55339	0.875176
1.55305	0.874573
1.55303	0.874495
1.55281	0.873991
1.55132	0.873352
1.55058	0.872945
1.55	0.872788
1.54929	0.872447
1.54925	0.872385
1.54866	0.872329
1.54835	0.87199
1.54727	0.871916
1.54614	0.871799
1.54437	0.871653
1.54436	0.871653
1.54428	0.87084
1.54412	0.870504
1.54362	0.870357
1.54312	0.869941
1.54281	0.869572
1.54243	0.869366
1.54141	0.86914
1.54129	0.868965
1.5404	0.868586
1.53999	0.867953
1.53991	0.867627
1.53971	0.867378
1.53872	0.867111
1.53848	0.867059
1.53814	0.866662
1.53785	0.865945
1.53691	0.865352
1.53608	0.865146
1.53605	0.865115
1.53517	0.864871
1.53482	0.864562
1.5345	0.864541
1.5344	0.863869
1.53421	0.862785
1.53323	0.862575
1.53142	0.862424
1.53139	0.862186
1.53086	0.861846
1.53042	0.861664
1.52863	0.86138
1.52759	0.860587
1.52659	0.860495
1.52655	0.860444
1.52517	0.860008
1.5241	0.859097
1.52321	0.85864
1.52197	0.858545
1.52164	0.858228
1.52163	0.857912
1.52132	0.857484
1.5202	0.857404
1.51916	0.85738
1.51818	0.857122
1.5181	0.856661
1.51785	0.856594
1.51778	0.856484
1.51725	0.856225
1.51691	0.855698
1.51663	0.855509
1.51512	0.855281
1.5151	0.855105
1.51493	0.854961
1.51367	0.854315
1.51323	0.854126
1.51292	0.853578
1.51283	0.853576
1.51267	0.852784
1.51219	0.852382
1.51216	0.852172
1.51095	0.851974
1.5109	0.851597
1.51087	0.851498
1.51064	0.851087
1.51047	0.850955
1.50926	0.850837
1.50926	0.850407
1.50804	0.849062
1.50803	0.848768
1.5078	0.847936
1.50731	0.846697
1.50636	0.846135
1.50625	0.84612
1.50625	0.845883
1.50595	0.845702
1.5055	0.845627
1.50518	0.8455
1.50476	0.845316
1.50444	0.84519
1.50424	0.845116
1.50415	0.844151
1.50381	0.843991
1.50311	0.843761
1.50302	0.843492
1.5027	0.843307
1.50258	0.842683
1.50222	0.842397
1.50217	0.841849
1.50173	0.841623
1.5013	0.841551
1.50121	0.8415
1.50113	0.841386
1.50098	0.841095
1.50085	0.84083
1.50062	0.840694
1.50026	0.839696
1.49904	0.839526
1.499	0.839435
1.49814	0.839392
1.49791	0.839269
1.49765	0.838934
1.4975	0.838822
1.49568	0.838485
1.49556	0.838295
1.49518	0.837681
1.49491	0.837614
1.49383	0.837383
1.49372	0.837032
1.49359	0.836815
1.49298	0.836804
1.49212	0.836702
1.49155	0.836603
1.4899	0.836091
1.48876	0.835923
1.48873	0.835862
1.48789	0.835798
1.48758	0.835402
1.48654	0.835029
1.48646	0.834856
1.48576	0.833971
1.48551	0.833857
1.48532	0.83319
1.4844	0.83309
1.48403	0.832481
1.48292	0.831869
1.48282	0.831642
1.4816	0.831095
1.48058	0.831052
1.4805	0.831028
1.47971	0.830713
1.47839	0.829186
1.47665	0.829173
1.47576	0.828765
1.47502	0.828538
1.47477	0.82834
1.47431	0.828115
1.47382	0.827589
1.47355	0.826943
1.4735	0.826542
1.47254	0.82633
1.47249	0.82584
1.47178	0.825832
1.46965	0.824886
1.46947	0.82473
1.46919	0.824542
1.46787	0.824425
1.46648	0.823508
1.46624	0.823349
1.46595	0.822652
1.46542	0.821535
1.46505	0.820542
1.4649	0.820479
1.46469	0.820047
1.46423	0.819934
1.46423	0.819444
1.4639	0.819243
1.46364	0.819158
1.46353	0.818492
1.46223	0.818004
1.46143	0.817853
1.46137	0.817626
1.4608	0.817197
1.46061	0.817167
1.46042	0.817114
1.45999	0.816573
1.45986	0.816528
1.45931	0.816183
1.45915	0.816064
1.4586	0.815571
1.45821	0.815348
1.4577	0.814897
1.45431	0.814895
1.45402	0.814392
1.45394	0.813924
1.45262	0.813899
1.45251	0.813821
1.45236	0.813816
1.4521	0.812971
1.45174	0.812492
1.4513	0.811969
1.45105	0.811688
1.4494	0.810924
1.44913	0.810437
1.44901	0.810359
1.44831	0.810027
1.44809	0.809959
1.44764	0.809723
1.44758	0.809641
1.44751	0.809545
1.44715	0.809457
1.44699	0.809238
1.44636	0.809126
1.44614	0.808477
1.44521	0.80837
1.44443	0.807725
1.44231	0.807613
1.44208	0.807266
1.44169	0.806946
1.4409	0.806918
1.44081	0.806641
1.44047	0.806315
1.44041	0.806201
1.44003	0.806064
1.43987	0.805555
1.43935	0.80504
1.43911	0.80448
1.43874	0.804476
1.43826	0.80422
1.43731	0.803748
1.43724	0.803083
1.43598	0.803076
1.43559	0.802258
1.43548	0.802104
1.43481	0.802071
1.43357	0.802055
1.43328	0.800554
1.43232	0.800415
1.43206	0.800211
1.43187	0.800059
1.43166	0.799022
1.43162	0.79807
1.43159	0.797454
1.4314	0.796683
1.4314	0.796637
1.43053	0.795681
1.43038	0.795574
1.43032	0.795484
1.42904	0.795331
1.42819	0.79514
1.4277	0.794714
1.42733	0.794541
1.42667	0.793975
1.42665	0.793901
1.42632	0.793761
1.42625	0.793496
1.42557	0.793364
1.42495	0.793283
1.42479	0.793274
1.42417	0.793079
1.4238	0.7925
1.42321	0.791048
1.42321	0.790818
1.42237	0.790672
1.42152	0.790662
1.42094	0.79063
1.42015	0.790628
1.41962	0.790573
1.41839	0.790468
1.418	0.790303
1.41692	0.789847
1.41657	0.789767
1.41642	0.789491
1.41631	0.789369
1.41568	0.789213
1.41534	0.788615
1.4145	0.788194
1.41424	0.788151
1.41369	0.788132
1.41288	0.787849
1.41219	0.787809
1.41203	0.787534
1.41136	0.787403
1.41122	0.787171
1.41021	0.787123
1.4102	0.786912
1.40932	0.785554
1.40931	0.785546
1.40905	0.785298
1.40846	0.785218
1.40837	0.784823
1.40823	0.784791
1.40786	0.784705
1.40724	0.784052
1.40714	0.783975
1.40697	0.783829
1.40671	0.783534
1.4067	0.78326
1.40669	0.782996
1.40576	0.782985
1.40537	0.782582
1.40503	0.782399
1.40448	0.782161
1.40436	0.781855
1.40429	0.781756
1.40347	0.781644
1.40322	0.781618
1.40302	0.781322
1.40247	0.780917
1.40209	0.780676
1.40209	0.780537
1.40143	0.780214
1.40142	0.779955
1.40135	0.779888
1.39992	0.779478
1.39985	0.779313
1.39915	0.77926
1.39906	0.779216
1.39902	0.778961
1.39897	0.778882
1.39805	0.778455
1.39772	0.778426
1.39708	0.778171
1.39671	0.777896
1.3957	0.777518
1.39538	0.777172
1.39536	0.777089
1.39455	0.776696
1.39413	0.776507
1.39272	0.776277
1.39219	0.776112
1.39119	0.776082
1.39115	0.775965
1.39053	0.77593
1.39027	0.775878
1.38967	0.775845
1.38937	0.77522
1.38901	0.775072
1.38875	0.775031
1.3886	0.774758
1.38858	0.774086
1.38853	0.773387
1.38819	0.772624
1.38786	0.772503
1.38724	0.771871
1.3871	0.771511
1.38653	0.771283
1.38631	0.771104
1.38589	0.770113
1.38432	0.769827
1.38387	0.769202
1.38372	0.769054
1.38352	0.769022
1.38345	0.768831
1.38276	0.768798
1.38151	0.768313
1.38123	0.768208
1.38103	0.767911
1.38034	0.767578
1.3797	0.767079
1.3796	0.765947
1.37953	0.765471
1.37859	0.764867
1.3781	0.764832
1.37788	0.764682
1.37641	0.764493
1.37639	0.764127
1.37561	0.76391
1.37551	0.763686
1.37529	0.763124
1.37463	0.762497
1.37457	0.761879
1.37454	0.761785
1.37451	0.761655
1.37424	0.761329
1.37421	0.761078
1.37408	0.761023
1.37407	0.760811
1.3736	0.760672
1.37347	0.759815
1.37332	0.759438
1.37251	0.759414
1.37151	0.758711
1.37079	0.758594
1.37035	0.758307
1.37007	0.757418
1.36978	0.757299
1.36967	0.756633
1.36945	0.756535
1.36918	0.755502
1.36885	0.754682
1.36874	0.754123
1.36819	0.754033
1.36631	0.753971
1.36629	0.753914
1.36616	0.753658
1.36564	0.75359
1.36513	0.753518
1.36504	0.753439
1.36423	0.753316
1.36361	0.752823
1.36292	0.752779
1.36199	0.752631
1.36157	0.751333
1.36154	0.751271
1.36132	0.751111
1.36106	0.750569
1.36006	0.750499
1.35983	0.750228
1.35953	0.750117
1.35937	0.750006
1.35908	0.749751
1.35885	0.749673
1.35867	0.749605
1.35797	0.74912
1.35794	0.748392
1.35778	0.747973
1.35744	0.747758
1.35738	0.747745
1.35738	0.747724
1.35721	0.747542
1.35664	0.74754
1.35613	0.747149
1.35597	0.747118
1.35572	0.74693
1.35558	0.746245
1.35464	0.746059
1.3545	0.74602
1.35448	0.745773
1.35445	0.74523
1.35438	0.745155
1.35431	0.744572
1.35382	0.744432
1.35363	0.743336
1.35224	0.743027
1.35177	0.742957
1.35142	0.742475
1.35126	0.742472
1.35063	0.742218
1.35052	0.741481
1.3496	0.74094
1.34935	0.740928
1.3491	0.740909
1.34909	0.740744
1.34899	0.740587
1.3487	0.739805
1.34867	0.739717
1.34821	0.739527
1.34814	0.739446
1.34681	0.739432
1.34659	0.739403
1.34611	0.739242
1.34605	0.738835
1.34572	0.738811
1.34564	0.738501
1.34556	0.738076
1.34501	0.737861
1.34446	0.737496
1.34401	0.736864
1.34376	0.736756
1.34336	0.736614
1.34284	0.736548
1.34252	0.736076
1.34249	0.73565
1.34138	0.734983
1.34118	0.734972
1.34117	0.734052
1.34095	0.734028
1.34001	0.733845
1.33943	0.733781
1.3394	0.733169
1.33896	0.733057
1.33889	0.732829
1.33874	0.732816
1.33793	0.732758
1.33665	0.732727
1.33637	0.732606
1.3359	0.73246
1.33537	0.732283
1.33505	0.731811
1.33494	0.731575
1.33415	0.731341
1.33299	0.731218
1.33293	0.731206
1.33284	0.731173
1.33272	0.731112
1.33202	0.730985
1.33063	0.730877
1.32998	0.73072
1.32982	0.730159
1.32956	0.729992
1.32922	0.729715
1.3287	0.729592
1.32848	0.729342
1.32826	0.728974
1.32766	0.728764
1.32742	0.728621
1.32719	0.728132
1.32664	0.727803
1.32584	0.727405
1.3257	0.727178
1.32539	0.727131
1.32458	0.727059
1.32441	0.726672
1.32425	0.7265
1.32415	0.726319
1.32392	0.726131
1.32354	0.726126
1.32311	0.726086
1.32226	0.72592
1.32159	0.725564
1.32153	0.725211
1.32124	0.724916
1.32113	0.724849
1.32082	0.724778
1.32075	0.724775
1.32069	0.724741
1.32061	0.724462
1.31943	0.724443
1.31911	0.724039
1.31901	0.723716
1.31856	0.723699
1.31789	0.723645
1.3177	0.723497
1.31757	0.72318
1.31752	0.723053
1.31662	0.722868
1.31635	0.722199
1.31633	0.722068
1.31629	0.721981
1.3159	0.721418
1.31589	0.721096
1.31566	0.721026
1.31461	0.720881
1.31435	0.720448
1.31427	0.720314
1.31424	0.720011
1.31403	0.719961
1.314	0.71948
1.31328	0.719316
1.31303	0.718675
1.31294	0.718072
1.31282	0.717834
1.31256	0.717709
1.3117	0.717572
1.31165	0.717253
1.31131	0.717249
1.31098	0.717171
1.30962	0.716695
1.30867	0.715843
1.30858	0.715805
1.30843	0.715605
1.30813	0.715353
1.30795	0.714826
1.30795	0.714587
1.30788	0.714509
1.30783	0.714503
1.30656	0.714159
1.30637	0.713858
1.30583	0.713644
1.30576	0.71312
1.30505	0.712434
1.30493	0.712274
1.30488	0.712095
1.30479	0.712011
1.30452	0.712001
1.30412	0.711365
1.3041	0.711284
1.30408	0.711003
1.30264	0.710712
1.30204	0.710044
1.30126	0.709913
1.30112	0.709906
1.30084	0.709839
1.30063	0.709694
1.30054	0.709543
1.30046	0.709388
1.30019	0.709343
1.29963	0.708884
1.29933	0.708689
1.29883	0.708374
1.29858	0.707768
1.29824	0.707754
1.29792	0.707342
1.29774	0.707055
1.29696	0.707028
1.29686	0.706396
1.29642	0.705834
1.29608	0.705558
1.29606	0.705469
1.29509	0.705366
1.2949	0.70429
1.29433	0.704268
[truncated: 10,583 more rows]

## Sheet: Motility sperm cells
Speed (µm/min)		WT	Tg222	% change			Exeperiment 1	WT	Tg222		Experiment 2	WT	Tg222		Experiment 3	WT	Tg222				Linearity		WT	Tg222	% change			Exeperiment 1	WT	Tg222		Experiment 2	WT	Tg222		Experiment 3	WT	Tg222
	Experiment 1	55.8387	30.1641	46				90.289	18.6175			79.4783	202.853			119.028	71.0053					Experiment 1	0.179352	0.133166	28				0.999558	0.222401			1	0.761442			0.743973	0.970267
	Experiment 2	95.8219	57.7907	40				30.9988	32.8717			171.395	23.8435			402.143	163.632					Experiment 2	0.76	0.43	43				0.938458	0.195676			0.637713	0.333333			0.952156	0.993641
	Experiment 3	139.53	46.9239	67				7.64793	47.8959			1707.96	12.7122			171.307	187.543					Experiment 3	0.54	0.38	30				0.481907	0.101036			0.998464	0.506349			0.887262	0.996471
	Mean	97.0635	44.9596	51				42.7245	197.886			122.557	42.8566			163.764	170.219					Mean	0.493117	0.314389	30				0.558341	0.943261			0.884097	0.949879			0.687582	0.42228
								39.5802	68.4876			219.48	131.602			282.582	176.931												0	0.770715			0.985851	0.724717			0.59825	0.854795
								78.6304	47.8342			157.64	100.132			95.2275	120.545												0.971657	0.0695477			0.810572	0.664037			0.922546	0.643629
								18.8549	60.3536			201.64	108.4			242.16	164.383												0.749836	0.423169			0.696808	0.90199			0.927328	0.872078
Two-sided t-test								58.2783	218.636			103.623	45.9443			211.996	124.995				Two-sided t-test								0.79013	0.105548			0.997957	0.770639			0.980683	0.60578
Experiment 1								50.7182	91.7926			236.617	36.3984			185.718	107.835				Experiment 1								0.806534	0.746889			0.794365	0.954133			0.991143	0.816152
p < 0.01								36.575	55.3825			167.358	31.0022			236.992	109.444				p < 0.01								0.943202	0.689631			0.92693	0.792859			0.548824	0.726
								25.8436	31.2774			74.286	95.8219			223.121	95.0431												0.822585	0.427657			0.779406	0.908529			0.934096	0.883804
Experiment 2								358.518	13.833			135.189	46.2182			78.9592	159.423				Experiment 2								0.91738	0.0964682			0.770585	0.661075			0.994239	0.92711
p < 0.03								91.0063	15.8321			130.104	101.378			7.94783	128.522				p < 0.01								0.419158	0			0.884037	0.421066			1	0.97344
								45.0672	70.9861			67.9039	6.95287			37.1753	138.207												0.775584	0.0879023			0.990875	0.448081			0.93495	0.6992
Experiment 3								0	75.1874			157.489	56.7162			36.1558	54.0648				Experiment 3								0.996199	0.439795			0.978736	0.444749			0.823912	0.904926
p < 0.01								27.5427	32.2018			140.168	24.3013			150.731	58.7357				p < 0.01								1	0.456359			0.614654	0.491853			0.928963	0.990835
								98.9505	77.093			104.611	14.6662			62.1821	386.666												0.212328	0.0757539			0.857209	0.268984			0.969463	0.362861
								22.0399	113.133			98.6363	23.8435			28.4678	85.2221												0.70416	0.784613			0.962694	0.333333			0.343577	0.996872
								49.6888	23.3157			123.726	31.6554			87.4512	99.6637												0.962108	0.428068			0.997672	0.38802			0.610594	0.674716
								19.2787	29.2069			1438.77	25.8183			55.7721	81.2667												0.165569	0.371698			0.996776	0.468212			0.844697	0.551727
								86.7585	15.8321			103.859	41.2664			30.0097	122.293												0.79684	0			0.821346	0.766983			0.571803	0.817984
								28.5685	65.033			72.6074	36.4513			45.0906	118.367												0.0544321	0.872713			0.697235	0.229948			0.808286	0.7191
								102.921	70.9622			57.4029	25.025			15.8957	90.8895												0.127882	0.0315107			0.773056	0.388469			0	0.808937
								42.0344	160.536			62.8171	35.227			189.26	93.8564												0.429553	0.0773419			0.499101	0.486028			0.864695	0.704412
								35.8932	49.3125			55.9787	21.1236			107.278	102.767												0.841969	0.330232			0.959177	0.487933			0.953867	0.912958
								40.6632	90.3571			114.649	18.0293			185.074	162.839												1	0.47538			0.927601	0.262923			0.5864	0.492329
								19.7901	168.466			79.6254	22.4676			278.962	288.191												0.264476	0.817578			0.676409	0.977369			0.356908	0.343438
								74.8908	84.0058			85.1568	38.5198			61.662	114.264												0.212483	0.152316			0.914629	0.85105			0.924736	0.796664
								110.238	60.2954			106.517	44.7937			143.141	42.8442												0.996375	0.925349			0.816186	0.891432			0.970109	0.890239
								81.5393	79.6135			83.6534	99.8977			101.773	198.068												0.99625	0.323116			0.830399	0.802633			0.847311	0.52504
								81.8946	3.93893			106.595	163.435			262.97	143.826												0.945787	0.297523			0.980383	0.959888			0.183528	0.620471
								62.508	47.0356			119.143	114.84			114.137	77.5191												0.329351	0.408089			0.872598	0.993363			0.997252	0.878901
								24.2795	33.489			88.9516	122.434			176.405	85.397												0.426455	0.835676			0.837728	0.551932			0.955154	0.976834
								25.5246	38.2101			72.4893	181.405			184.325	96.9332												0.940605	0.38565			0.563579	0.605515			0.634384	0.844595
								354.336	230.885			56.5037	127.686			176.884	40.8828												0.761022	0.0285714			0.594286	0.682427			0.658977	0.931287
								64.1653	187.417			66.0975	161.64			141.561	35.8094												0.0775955	0.811333			0.789471	0.515025			0.496392	0.660445
								460.309	41.5176			36.6794	106.154			160.513	92.3678												0.336301	0.344205			0.924201	0.940093			0.995731	0.877137
								74.3852	53.6688			70.4586	81.4615			96.4752	121.681												0.491014	0.423573			0.444313	0.92571			0.815262	0.720587
								54.7968	80.1806			139.113	60.2276			209.892	151.246												0.076303	0.0753408			0.792684	0.870641			0.588533	0.450154
								257.722	36.542			190.315	159.16			204.948	92.9297												0.21909	0.213603			0.901847	0.954549			0.959038	0.578367
								81.5735	12.5818			59.4659	70.7746			273.209	106.79												0.701458	0.0970061			0.846601	0.703092			0.691907	0.64645
								38.9534	42.5798			70.3943	111.138			172.553	111.341												0.438346	0.848001			0.703173	0.909928			0.510476	0.562551
								66.9165	59.9562			43.77	80.4326			109.912	134.256												0.686027	0.127264			0.606634	0.728178			0.632741	0.973649
								31.1979	8.91953			34.0621	226.811			150.288	106.8												0.951956	0.257572			0.8	0.599752			0.934997	0.481367
								45.9314	128.703			60.9631	84.9112			148.557	98.1701												0.544988	0.878374			0.976589	0.857558			0.70672	0.822861
								214.098	57.3244			40.2368	157.971			113.178	260.282												1	0.120688			0.868929	0.878552			0.966956	0.351174
								19.7901	338.11			91.0011	164.407			185.284	104.578												0.644948	0.977569			0.528052	0.801557			0.843094	0.706159
								99.4995	34.2621			86.0318	93.9549			203.162	31.0694												0.16258	0.244425			0.963127	0.804002			0.689037	0.866577
								153.163	21.8919			71.9756	140.918			184.738	154.524												0.98873	0.23708			0.973367	0.441098			0.660588	0.369922
								59.877	96.7516			145.811	71.3269			164.218	41.103												0.358086	0.727273			0.992222	0.955129			0.581697	0.788807
								58.2665	61.3371			89.5365	108.836			130.351	41.6874												0.96977	0.00649504			0.885446	0.515555			0.729263	0.772272
								36.4342	82.2132			145.174	97.0881			193.434	61.7031												0.680888	0.0625649			0.992061	0.579308			0.652319	0.644852
								49.2952	70.6141			56.5012	273.618			301.569	120.207												0.990145	0.218903			0.493698	0.621652			0.745722	0.301323
								70.2035	30.7846			50.5161	97.1892			181.218	13.7637												0.476501	0.142857			0.824213	0.771994			0.893375	0.324559
								113.131	88.0544			113.292	154.895			188.395	65.0688												0.717277	0.433663			0.68552	0.559362			0.968555	0.857228
								43.2967	36.4507			75.2949	68.5229			242.433	102.152												0.930655	0.0290091			0.944034	0.850986			0.330295	0.537193
								0	163.742			102.642	89.6187			386.627	56.2881												0.641034	0.110965			0.965748	0.825631			0.32427	0.524327
								383.656	127.434			105.98	132.83			148.121	136.77												0.367961	0.192496			0.945905	0.972284			0.853556	0.48069
								54.3795	33.6128			50.5859	199.372			142.486	75.5435												0.960139	0.159667			0.953958	0.694835			0.994412	0.659399
								55.826	66.0106			26.2817	218.562			309.7	114.334												0.952689	0.52074			0.823972	0.687933			0.691944	0.639305
								118.657	24.9982			83.9437	227.413			128.395	58.6266												0.102971	0.337398			0.502031	0.461032			0.779419	0.792476
								18.9645	139.885			119.756	76.6477			333.435	37.9768												0.613037	0.949476			0.900998	0.72167			0.283375	0.465585
								42.8347	39.5453			21.1338	49.9396			120.435	130.931												0	0.13002			0.600166	0.992428			0.830659	0.278892
								22.5451	89.1701			56.7956	58.9941			206.827	11.6549												0.298667	0.284281			0.769491	0.818762			0.764425	0.24654
								26.3868	69.8783			42.7501	8.66328			233.881	13.1012												0.828636	0.0551995			0.542318	0.496324			0.797278	0.1473
								25.4887	101.254			65.469	12.4486			291.293	96.6678												0.195144	0.0351554			0.604337	0.465551			0.354568	0.743186
								36.8695	139.182			28.6333	78.2352			225.756	71.6868												0.662249	0.119803			0.462296	0.374025			0.867649	0.480551
								31.0683	156.568			47.8344	49.4603			170.764	21.1194												0.14466	0.60167			0.602126	0.709996			0.811112	0.129102
								152.676	39.122			143.606	11.0627			188.261	51.4604												0.748568	0.0905727			0.884042	0.0521351			0.75763	0.456676
								31.6199	20.7273			29.8037	95.5817			276.613	32.7041												0.590803	0.164306			0.534528	0.599585			0.47324	0.374611
								38.7435	58.6578			38.2145	40.0239			0	9.68915												0.464317	0.0395802			0.580145	0.543002			0.755791	0.0595066
								50.3008	21.7103			38.5933	9.84089			103.028	94.8265												0.847665	0.0665324			0.439394	0.331423			0.273865	0.653038
								42.4143	43.3737			47.3829	103.551			221.772	72.3601												0.382273	0.741122			0.451428	0.749341			0.531263	0.648867
								18.6868	23.1235			62.1566	157.222			198.584	45.7393												0.758418	0.184246			0.841854	0			0.755557	0.611251
								60.72	121.18			120.095	11.9217			48.7711	52.4952												0.386487	0.017777			0.925337	0			0.962592	0.66856
								232.052	26.3868			70.075	14.2934			37.8971	43.2352												0.522533	0			0.448158	0.244318			0.364075	0.540146
								13.2485	47.2178			29.698	25.9653			119.327	120.305												0.267323	0.0181734			0.673772	0.278105			0.75605	0.203338
								78.2809	82.2495			36.3836	52.856			1835.39	51.4138												0.262607	0.355049			0.903977	0.385539			0.32097	0.432052
								31.3118	56.7829			49.9681	33.6183			4026.68	73.0561												0.652486	0.0339504			0.499247	0.460951			0.456354	0.40413
								96.3984	19.3026			43.8484	61.6531			96.4452	34.5892												0.99787	0.110003			0.375664	0.854986			0.703479	0.689129
								78.9117	28.5728			38.9501	54.9289			81.5558	0												0.770072	0.0888795			0.511761	0.946313			0.890768	0.0860281
								176.501	59.6565			79.1528	54.3435			57.8771	14.6208												0.389273	0.273681			0.837187	0.988097			0.733815	0.140612
								341.352	41.8636			70.3765	85.2915			163.462	15.2231												0.414372	0.0689455			0.794469	0.774163			0.787484	0.0572265
								87.7777	42.6208			51.7381	130.788			121.875	11.5159												0	0.0557025			0.719174	0.518925			0.422294	0.940911
								37.4386	23.7631			33.5027	69.1809			1042.86	81.3269												0.660063	0.11089			0.818315	0.962092			0.807439	0.432095
								26.3868	46.3993			53.8564	121.509			129.172	81.6187												0.774882	0.0563047			0.941606	0.707985			0.71208	0.666768
								372.739	127.3			47.7442	117.86			200.034	58.0545												0.206775	0.0182425			0.783239	0.887911			0.590506	0.35506
								68.6094	60.876			59.3687	52.97			119.306	67.3095												0.964105	0.859663			0.856756	0.78555			0.493539	0.551348
								90.6625	219.868			111.372	60.1213			107.39	38.0899												0.339444	0.990224			0.921949	0.74889			0.474575	0.700923
								91.8428	155.586			59.5897	54.6746			229.434	53.5185												0.278236	0.0538003			0.826354	0.855687			0.553297	0.241254
								93.8688	142.931			84.4636	138.177			148.864	57.7196												0.280312	0.763079			0.966208	0.747023			0.581426	0.0863051
								52.8496	58.5093			101.584	145.244			277.896	19.4317												0.719908	0.156366			0.825703	0.312915			0.365839	0.677018
								214.821	20.8309			30.7543	112.402			341.908	50.636												0.140765	0.0192028			0.838369	0.672544			0.733544	0.0169697
								18.5449	27.1606			99.934	153.611			151.299	41.5317												0.841587	0.23558			0.970992	0.445799			0.66824	0.661943
								46.9535	18.1776			40.7165	146.596			88.9214	36.1834												1	0.0276094			0.754213	0.707275			0.77732	0.706955
								0	26.7181			41.8813	108.578			133.051	34.3038												0.297166	0.0929224			0.799936	0.854606			0.519309	0.567848
								39.5818	18.2549			39.7602	98.8773			150.6	71.1143												0.39005	0.107278			0.662522	0.768185			0.713864	0.99207
								13.1934	23.967			34.5276	83.4739			207.134	95.8732												0.248523	0.297875			0.647972	0.52313			0.678917	0.282345
								46.1193	14.2686			44.8371	67.4816			116.357	116.558												0.274386	0.195401			0.826761	0.566198			0.413052	0.728017
								32.3165	55.9481			66.2602	114.305			219.662	37.8629												0.312114	0.353793			0.428141	0.628971			0.818541	0.722306
								29.0224	45.391			32.9831	110.587			162.112	40.7042												0.75168	0.039408			0.883447	0.780438			0.919407	0.538734
								29.1691	256.909			47.6875	180.836			101.66	59.1965												0.294156	0.189031			0.453129	0.78243			0.598397	0.591587
								210.755	58.0015			69.7099	255.326			96.605	52.2073												0.979337	0.0130643			0.742049	0.579341			0.928814	0.0496605
								49.9203	46.6872			44.2916	73.0005			82.8298	11.5318												0.144	0.195035			0.87792	0.699429			0.725071	0.188251
								29.7401	27.0534			51.2319	61.3896			38.9419	15.4569												0.485722	0.0988861			0.783865	0.957825			0.965336	0.169944
								54.4972	74.6227			42.2225	52.3483			34.8565	9.67346												0	0.120729			0.590523	0.607232			0.410715	0.14849
								53.8607	28.6694			40.8095	43.793			83.8686	19.5227												0.587363	0.00982354			0.524513	0.921988			0.325127	0.142857
								23.3023	31.1435			32.1801	15.3286			122.281	16.6904												0.766711	0.0965337			0.442135	0.484055			0.811412	0.180625
								26.3868	181.222			14.9327	28.0838			54.7872	90.124												0.811637	0.00877745			0.954461	0.17068			0.25799	0.40093
								145.429	6.08926			14.8258	50.4928			227.401	63.8539												0.535903	0			0.890474	0.6731			0.55953	0.601014
								49.6709	38.4471			47.637	4.7687			131.903	36.9116												0.775834	0.0334968			0.639624	1			0.381632	0.677002
								66.798	31.1288			32.3362	56.0908			141.587	33.1639												0.624533	0.105275			0.596601	0.37738			0.619529	0.119101
								126.459	19.4561			19.9273	36.9542			133.167	60.6712												0.856505	0.130394			0.638009	0.464802			0.523506	0.0770188
								244.676	32.9848			22.5003	32.9408			118.606	16.4559												0.0823093	0.0535349			0.555681	0.359075			0.580795	0.120922
								34.2103	24.0297			79.5374	56.2293			78.6508	12.0608												0.764137	0.124323			0.850012	0.625648			0.309015	0.229937
								216.377	36.8844			23.1955	38.0337			38.008	86.6416												0.47671	0.0574918			0.725329	0.395725			0.126733	0.446024
								61.4828	103.171			46.4718	11.1268			36.8295	36.5168												0.292017	0.218921			0.40211	0.346207			0.137771	0.370272
								226.583	21.1751			13.5724	69.0904			30.8652	135.132												0.502089	0.049595			0.93921	0.851834			0.983754	0.538722
								54.4829	40.6059			15.8254	104.084			50.4378	27.4168												0.748868	0.144687			0.821763	0.6402			0.632139	0.124269
								52.6968	107.89			13.9244	47.7405			44.8003	70.5272												0	0.304138			0.928309	0.858451			0.368788	0.110094
								40.7281	74.7911			23.8639	67.1552			104.306	40.7393												0.299615	0.720428			0.546665	0.455663			0.476516	0.69319
								232.404	96.597			19.7875	57.128			109.051	44.5983												0.567258	0.933522			0.707366	0.864956			0.310064	0.652682
								19.7901	18.3704			21.4743	76.8638			156.779	36.0731												0.10861	0.0594954			0.727907	0.607266			0.496348	0.262768
								293.997	25.733			20.7166	82.5771			91.7778	64.6896												0.0242738	0.150819			0.580782	0.658463			0.449268	0.286905
								54.0178	23.1054			33.9309	90.5698			171.9	50.4538												0.333333	0.0451409			0.315689	0.42301			0.724437	0.355702
								187.999	8.42366			24.7563	84.129			133.217	99.927												0.124532	0.143404			0.504585	0.887264			0.48152	0.281346
								262.324	33.3892			25.7791	73.7017			134.353	61.4942												0.2	0.297223			0.380499	0.556067			0.401455	0.411726
								29.6852	28.4196				75.0299			103.008	68.7454												0.941226	0.0135489				0.663441			0.689913	0.594826
								40.0065	59.2631				49.849			52.3193	58.6549												0.130781	0.311912				0.876636			0.568525	0.544334
								49.4753	94.1743				42.9183			91.3993	41.6721												0	0.0318175				0.777778			0.701248	0.356798
								36.4685	26.8507				55.7787			97.4304	95.3601												0.245462	0.00297001				0.819753			0.885107	0.457372
								52.1474	12.5912				91.3191			55.262	36.3247												0.629956	0.0806548				0.943545			0.287262	0.604913
								39.5802	28.0926				100.433			175.651	48.8773												0.387627	0.00371482				0.313686			0.675982	0.730051
								34.5056	59.0103				13.4459			51.2493	39.4141												0.5	0.082236				0.293989			0.22312	0.301256
								116.613	35.4655				38.7872			194.638	48.795												0.984839	0.0484158				0.0542069			0.882175	0.422783
								45.5021	36.3466				47.1629			77.7049	111.082												0.649636	0.0855487				0.480538			0.305597	0.457592
								39.5802	60.219				18.1302			24.2475	37.65												0.879677	0.0202669				0.365113			0.586616	0.297348
								99.8511	189.395				13.2307			50.0575	60.4804												0.726649	0.92089				0.0591558			0.874722	0.0103105
								60.5747	38.0963				27.2127			1071.22	51.3044												0.324931	0.212846				0.066887			0.665364	0.196858
								44.2326	23.7655				73.1846			69.0076	76.8377												0.994524	0.0326585				0.938485			0.578156	0.627404
								25.1739	21.3863				45.4387			83.1422	47.5783												0.333333	0.0878387				0.262718			0.453228	0.500815
								84.0311	38.4				33.151			49.7225	38.4266												0.961226	0.196681				0.250864			0.539167	0.286618
								88.9574	282.86				7.94783			221.953	81.806												0.879902	0.984426				0			0.548743	0.676796
								29.6852	116.388				9.2469			76.1957	47.0145												0.700123	0.100519				0.231455			0.259133	0.264902
								72.5227	70.3147				6.24842			202.463	10.0061												0.551519	0.547083				0.144215			0.585604	0.0576116
								186.137	57.9664				263.413			60.1368	34.3278												0.116929	0.449441				0.875591			0.381922	0.0441249
								53.484	85.3645				50.0603			117.43	70.1992												0.441085	0.0536234				0.555755			0.693132	0.521401
								43.2736	130.342				37.7097			26.1156	40.9537												0.142857	0.503199				0.681482			0.338229	0.684847
								64.7747	21.4591				87.7			34.6558	53.5973												0.0194143	0.113098				0.614554			0.662293	0.470651
								49.8689	47.0558				68.8367			32.7576	42.7173												0.0909091	0.013043				0.48151			0.67213	0.177964
								55.4123	63.0264				58.5903			45.2732	64.1073												0.199583	0.0367706				0.868593			0.575451	0.920222
								114.76	18.626				95.025			58.3294	91.1729												0.843787	0				0.714687			0.610723	0.902314
								87.0765	34.0492				92.6536			72.0064	22.7567												0.561269	0.00808744				0.609374			0.502329	0.326886
								40.4905	23.1865				158.575			86.6455	41.7675												0.188756	0.0846866				0.518387			0.167538	0.559423
								68.2619	22.4865				117.93			133.494	41.6597												0.954917	0				0.656602			0.0880445	0.511311
								37.8745	83.2872				127.477			34.6749	35.5774												0.206563	0.0749838				0.707903			0.454133	0.532918
								39.0319	25.6172				76.3115			67.6212	55.3179												0.346478	0.236617				0.818792			0.553093	0.625677
								73.0238	30.5643				117.301			46.5699	39.7102												0.26361	0.0519516				0.251397			0.662174	0.698817
								23.4927	98.1093				88.1793			31.9033	29.1317												0.446631	0.818811				0.873387			0.596898	0.388242
								39.1868	98.9099				63.2944			61.2765	35.9791												0.275182	0.304465				0.491171			0.367588	0.580223
								46.1769	176.103				104.517			58.7543	39.588												0.443322	0.185542				0.547214			0.371299	0.933408
								84.9671	29.59				106.5			166.371	27.9098												0.0478736	0.0322645				0.821628			0.744753	0.437083
								35.4811	40.3382				104.417			27.2658	43.3497												0.983518	0.329566				0.478864			0.0768094	0.291398
								36.6871	27.0627				98.3327			13.3688	71.7234												0.880556	0.184141				0.340998			0.119015	0.444377
								330.943	18.787				110.039			26.2898	41.766												0.494254	0.318461				0.545565			0.0910576	0.95135
								85.7841	55.9393				51.0957			43.9606	37.048												0.19628	0.0508713				0.580463			0.345035	0.319914
								51.7092	71.0572				104.24			48.0174	60.7302												0.526279	0.0958924				0.329822			0.45207	0.787954
								63.1245	27.7757				65.0827			82.0671	28.5244												0.0809907	0.162551				0.383432			0.351123	0.517911
								24.2233	44.3821				52.6913			97.7122	37.715												0.426554	0.0352579				0.735745			0.209267	0.567839
								118.123	115.747				8.07214			216.426	30.6277												0.120308	0.902503				0.280927			0.753242	0.628735
								158.829	29.058				17.2475			41.0729	29.4463												0.238103	0.0653				0.586088			0.789474	0.244743
								24.2553	19.3846				115.121			37.7522	81.0988												0.39909	0.0417701				0.231662			0.333673	0.37779
								35.5932	16.4812				8.07797			74.6117	37.8157												0.218514	0.189395				0.242048			0.669886	0.217786
								35.9852	15.7394				67.967			67.9321	51.5327												0.231252	0.10142				0.117291			0.632962	0.613691
								33.6386	15.9066				88.5222			24.6085	28.5194												0.0386015	0.0746435				0.724961			0.170901	0.530239
								31.2332	71.8951				9.10985			37.0639	31.6183												0.464547	0.123701				0.202956			0.0642495	0.49901
								132.875	94.2885				61.6349			31.3665	31.8062												0.00861021	0.0999375				0.858807			0.189838	0.563304
								137.082	125.892				44.2108			215.916	41.0846												0.0351516	0.119144				0.610856			0.404044	0.473663
								47.7031	26.0964				90.3079			56.2869	26.7857												0.322456	0.213035				0.530094			0.480001	0.361692
								142.313	102.173				93.9245			62.6993	61.7057												0.132514	0.0598047				0.392113			0.349897	0.755273
								78.7396	16.2045				50.9304			78.2809	27.5237												0.309725	0.0700864				0.448821			0.173315	0.364024
								0	37.8961				87.5445			105.533	35.5663												0.97786	0.525965				0.278822			0	0.424383
								31.7379	37.0355				110.515			6.81243	36.472												0.333333	0.0688983				0.556305			0.066074	0.428806
								56.3297	26.0349				59.5306			25.7758	67.2031												0.749109	0.0393334				0.794993			0.0673124	0.343981
								58.6648	6.49598				48.4654			88.8288	40.7262												0.320663	0.0622034				0.692657			0.85889	0.641373
								65.7322	16.4639				87.355			29.0924	34.7185												0.723864	0.0368665				0.621161			0.161597	0.61875
								19.7901	23.5052				109.494			117.7	24.5669												0.119589	0.0847291				0.421391			0.262221	0.416533
								113.035	27.4987				101.413			112.636	26.8141												0.226063	0.0744612				0.302691			0.385056	0.670896
								34.0238	60.3196				27.5379			33.9174	44.9348												0	0.0190184				0.709549			0.712869	0.513883
								44.8748	67.3507				78.7952			28.8241	22.7535												0.418951	0.785848				0.322657			0.138239	0.298296
								37.4187	27.396				46.2289			85.4832	36.7989												0.086265	0.0759434				0.575317			0.518327	0.23972
								33.0584	29.0256				67.902			54.3072	46.6496												0.924457	0.0276249				0.820338			0.757799	0.394495
								22.6173	31.8288				27.7335			29.2166	51.4031												0.505164	0.0134384				0.316183			0.621892	0.623066
								79.0562	39.6431				58.3087			29.2522	19.5227												0.100666	0.0139466				0.581425			0.156931	0.537367
								43.5721	77.9621				39.0946			69.2963	29.7978												0.59849	0.037026				0.438077			0.109337	0.196392
								63.6556	24.7719				58.8117			92.5493	51.6185												0.227584	0.0555269				0.521103			0.107315	0.150981
								47.7811	22.6173				13.1865			120.709	94.5849												0.031609	0.166667				0.122763			0.519013	0.565116
								35.9183	67.0581				47.802			51.3263	20.9582												0.208895	0.102264				0.214991			0.403794	0.713488
								226.987	103.767				91.5821			62.7457	44.8199												0.108318	0.924478				0.694145			0.199436	0.407045
								40.0499	83.5963				38.6082			71.7579	29.149												0.867238	0.315702				0.0325707			0.347521	0.689254
								55.2007	41.0729				105.056			58.7764	15.3326												0.193037	0.0240794				0.118413			0.326423	0.16575
								26.1197	70.1151				16.483			73.3534	49.8678												0.638128	0.0306769				0.495471			0.688139	0.3089
								83.8529	25.3529				56.0314			25.5093	71.1234												0.225054	0.0631287				0.437092			0.234188	0.205422
								91.3646	10.9408				43.3665			16.8088	57.1346												0.257533	0.0141825				0.424393			0	0.326744
								59.7691	3.5982				73.0101			14.0256	22.8671												0.0985115	0				0.566582			0.0433496	0.674297
								116.855	79.9056				62.8739			18.0076	25.9334												0.0145806	0.0371244				0.528854			0.034899	0.693412
								57.7126	51.1865				66.5699			45.5753	25.0082												0.664533	0.260254				0.307703			0.727024	0.192804
								33.1281	46.0758				71.3385			24.9218	90.4418												0.0436697	0.0587711				0.587765			0.236506	0.694229
								81.2502	46.8338				50.057			121.852	26.3337												0.280701	0.247707				0.41509			0.825779	0.461061
								67.9796	177.677				46.0242			36.0387	26.4954												0.588774	0.0644403				0.462072			0.2	0.466443
								110.991	27.7013				73.4383			7.01279	21.4534												0.0826749	0.0462826				0.554633			0.19256	0.682791
								26.8499	27.2139				15.0555			59.9606	33.2688												0.602846	0.088529				0.0638261			0.0142721	0.497527
								40.7648	17.2088				81.9329			43.5379	29.2188												0.950407	0				0.654645			0.254467	0.668208
								99.8823	15.0437				39.935			34.6479	10.2244												0.258392	0.0362435				0.0352505			0.0125121	0.174526
								32.8187	29.5068				41.7412			23.2438	9.79743												0.164654	0.0521122				0.571504			0.0412127	0.444064
								82.0936	49.1608				47.1892			39.5361	17.0663												0.288594	0.576173				0.770151			0.12353	0.0656391
								97.2964	31.5492				50.9122			11.4641	13.7182												0.384372	0.120459				0.378184			0.076398	0.112522
								26.268	52.9593				50.082			9.08125	5.62771												0.537105	0.0848219				0.470333			0.188012	0.153664
								52.8509	35.553				75.9083			8.52205	4.78027												0.638558	0.0470053				0.560817			0.0313015	0.352762
								105.087	41.7862				51.9102			12.0459	1.34331												0.142857	0.210743				0.753957			0.151627	0.0483944
								31.8762	22.5598				81.9591			6.98631	10.5364												0.774835	0.176438				0.572277			0.12393	0.0250233
								67.9911	19.3296				38.966			12.5679	24.6092												0.0684088	0.119329				0.443051			0.0873257	0.101486
								48.8565	243.742				50.7101			17.1554	11.0101												0	0.994602				0.450057			0.0770988	0.472103
								30.7846	17.0789				100.989			12.3343	49.8924												0.801763	0.209476				0.489389			0.072919	0.0693738
								48.6399	18.7181				102.952			14.9786	8.21407												0.044114	0.0364053				0.288368			0.0595974	0.190472
								61.1339	80.4041				55.4003			17.1025	2.47031												0.879977	0.122132				0.296492			0.0311764	0.209014
								23.7481	26.2845				56.0457			20.7216	22.0091												0.712192	0.0579841				0.814411			0.44211	0.104532
								41.7021	29.8023				47.316			29.7478	4.33332												0.949553	0.0428929				0.360117			0.591784	0.117249
								47.2751	32.1386				18.173			43.3983	14.4102												0.111111	0.031423				0.155616			0.388475	0.341253
								71.1055	34.65				93.8972			52.9695	5.36081												0.54244	0.0225659				0.652645			0.917611	0.242619
								367.818	34.5659				62.0558			208.724	5.26983												0.142857	0.0942762				0.511631			0.768827	0.0928986
								75.268	91.0611				13.3949			12.6704	10.0515												0.0356306	0.162651				0.157526			0.597807	0.155417
								32.3838	63.7478				45.2552			24.8086	11.5756												0.9793	0.390858				0.322339			0.335895	0.16927
								70.0561	24.4736				35.0072			29.9249	3.22087												0.622682	0.0396702				0.858238			0.49931	0.213011
								25.1874	38.6047				23.5505			69.0521	5.47663												0.791899	0.0533672				0.113281			0.637793	0.165372
								50.2664	25.3147				51.3042			26.8239	11.8215												0.79371	0.0466842				0.315756			0.513952	0.135961
								128.102	56.1253				31.966			47.1709	7.51383												0.0176133	0.410117				0.504523			0.54	0.114832
								111.002	75.2787				38.1583				7.86475												0.0969579	0.0841126				0.750103				0.198181
								34.3711	29.3458				59.1595				6.26077												0.0458319	0.539689				0.255868				0.304382
								33.737	26.3992				218.188				2.84816												0.172926	0.0625362				0.947296				0.0989748
								309.759	30.7469				86.071				16.2269												0.812305	0.0516787				0.405005				0.444597
								35.532	26.9812				60.8173				1.70726												0.111166	0.0578985				0.24456				0.182237
								38.1289	40.1067				44.4477				5.583												0.0584977	0.013995				0.425083				0.462664
								45.2632	104.724				58.4111				3.4533												0.0954211	0.110542				0.63951				0.0838832
								57.18	41.3031				67.1526				6.77856												0.693272	0.0309061				0.558071				0.24311
								47.831	30.0564				52.2716				2.48096												0.972417	0.0429446				0.40064				0.444518
								27.2885	16.0214				42.3385				2.19551												0.0429056	0.0825788				0.54802				0.0878354
								47.3744	21.347				45.3123				7.32282												0.90485	0.0964821				0.659738				0.125857
								76.9116	15.5768				54.7095				3.24681												0.0938502	0.0465334				0.431186				0.245182
								89.5584	4.09612				32.8979				4.25877												0.40688	0.208168				0.686273				0.0292925
								46.9893	17.8529				47.4735				9.79154												0.0535154	0.0790827				0.402188				0.0617854
								51.485	11.0095				54.4613				7.1933												0.0152238	0.0537754				0.322685				0.207083
								43.4239	6.6959				22.6546				3.38642												0.221342	0.0513935				0.135147				0.24399
								38.2663	22.7032				24.1945				0												0.0265982	0.0393135				0.077176				0.102278
								50.093	12.2835				25.0565				4.12995												0.0446117	0.111111				0.156691				0.0474408
								123.919	12.974				44.0699				6.39122												0.250602	0.0254236				0.173096				0
								47.2422	12.1303				48.2027				19.1969												0.144432	0.0932969				0.506482				0.173495
								134.048	36.5004				34.7059				44.0244												0.0198647	0.307476				0.355392				0.0323879
								82.0553	21.2114				20.0932				3.67943												0.0712504	0.0441566				0.0833861				0.0252287
								36.2107	5.20351				115.353				20.6712												0.271332	0.297005				0.492512				0.0707635
								60.9353	10.8937				47.1674				9.85881												0.0636791	0.124498				0.450482				0.0318447
								60.19	16.1064				127.316				6.2029												0.0506933	0.00153506				0.193343				0.175357
								75.0462	21.7485				47.9505				8.1794												0.0913848	0.0544395				0.464602				0.0135975
								144.999	22.5464				62.7918				10.1785												0.0215393	0.328515				0.535787				0.266735
								32.5218	6.98138				34.3767				6.44937												0.0285714	0.284072				0.491251				0.172764
								59.2516	18.2972				92.8675				2.33161												0.131048	0.0283807				0.433714				0.140574
								105.017	12.1563				401.032				5.06443												0.16489	0.0790569				0.637395				0.282682
								131.532	8.78944				52.7458				13.588												0.0599414	0.180455				0.527801				0.221166
								106.562	4.28208				129.269				2.70723												1	0.0771283				0.659697				0.0571999
								55.6316	10.8373				49.953				18.377												0.6522	0.0256843				0.260356				0.0743401
								81.815	11.1864				32.5697				0												0	0.036299				0.511322				0.421351
								134.049	12.205				46.8166				18.4908												0.028703	0.106354				0.505833				0.0797773
								39.5802	10.369				87.6424				4.2974												0.204014	0.101423				0.466572				0.0440823
								44.3158	18.4506				77.8789				41.9702												0.0353368	0.103148				0.279191				0.0254162
								52.6574	7.14963				13.8508				24.0429												0.15903	0.0573859				0.426106				0.062015
								66.0022	19.657				52.2239				14.491												0.0478152	0.110847				0.386434				0.0353428
								61.3803	14.9612				41.3112				28.7787												0.921596	0.142794				0.372062				0.0362014
								103.526	5.8535				57.4851				18.5265												0.333234	0.147108				0.482836				0.0602082
								56.038	9.07396				45.4774				14.2251												0.938383	0.157864				0.615228				0.0556307
								75.6056	6.31997				51.1581				23.0593												0.0375919	0.19023				0.587378				0.0367112
								72.6359	14.5959				40.2397				14.5632												0.221953	0.141817				0.439804				0.0261824
								30.85	15.1004				77.6081				5.42166												0.206422	0.029304				0.58083				0.0640889
								165.746	5.45187				40.6077				10.9499												0.02509	0.160232				0.393682				0.178991
								65.1452	24.524				94.9476				52.2633												0.938383	0.0568729				0.41379				0.468009
								53.7518	21.8374				40.3572				5.83699												0.0375919	0				0.857776				0.035256
								173.174	28.529				53.1077				8.88443												0.221953	0.0287321				0.311458				0
								86.352	13.116				48.8693				6.8881												0.206422	0.0482818				0.128562				0.218982
								165.746	13.26				46.6105				24.4798												0.02509	0.0741926				0.431878				0.0333995
								65.1452	20.6741				71.0098				5.61024												0.0260066	0.0790125				0.170664				0.0382046
								53.7518	12.7446				28.245				87.3252												0.542236	0.179284				0.0416508				0.0920989
								173.174	6.86372				69.1526				17.2337												0.0740846	0.0642699				0.214457				0.131006
								86.352	7.34705				69.5018				14.6611												0.0280781	0.0927785				0.453746				0.133509
								31.9667	26.7123				27.3442				20.2862												0.0332899	0.0302788				0.59247				0.236925
								82.2604	22.3018				59.2898				7.58308												0.0992095	0.0888339				0.534523				0.0611266
								61.2493	8.9588				15.3501				6.67595												0.345815	0.0675372				0.115356				0.0196795
								48.3573	17.1218				69.5289				8.67247												0.0291716	0.0654635				0.0570331				0.141456
								73.1883	15.382				51.6134				14.8982												0.526707	0.116665				0.670359				0.192602
								75.99	21.8084				39.2113				19.5303												0.42802	0.105984				0.599675				0.167777
								94.0364	20.3555				117.119				22.2958												0.0961434	0.0832118				0.708285				0.0364732
								59.6659	17.4997				81.8368				28.1213												0.350617	0.0938386				0.208814				0.0751912
								109.294	20.8484				57.9015				15.1086												0.186144	0.0552798				0.850469				0.0449483
								215.666	16.9319				33.3579				15.8843												0.0442092	0.10391				0.65556				0.134343
								96.3032	8.86808				59.0466				7.85929												0.0697881	0.0512497				0.643461				0.00509804
								98.3373	26.0099				69.7734				49.0061												0.413737	0.039627				0.288507				0.113164
								42.0707	21.2385				40.8017				7.03242												0.119396	0.0270606				0.307412				0.0875587
								62.6632	13.5451				29.4885				16.7369												0.178898	0.0969582				0.394417				0.149606
								57.4361	13.8183				21.7727				33.289												0.0069661	0.0440907				0.0310792				0.11138
								109.911	38.5307				106.093				13.035												0.204399	0.163678				0.38905				0.0751051
								94.7303	9.51684				188.254				8.15517												0	0.0609552				0.857812				0.0672192
								41.1081	17.7339				36.0816				19.9773												0.293173	0.102573				0.422482				0.212754
								297.715	4.45728				45.328				25.0186												0.865158	0.225973				0.351483				0.0931713
								108.448	17.0177				109.264				14.5342												0.0850183	0.117512				0.522135				0.0366859
								22.6173	13.3004				53.2216				23.8457												0.131612	0.0549454				0.421685				0.0750783
								43.7947	71.2196				25.6805				13.9611												0.288984	0.0197476				0.482859				0.130291
								69.753	24.5265				57.0915				8.09369												0.0457946	0.0638744				0.655171				0.200847
								50.0927	11.0825				38.6048				13.4267												0.158192	0.0846643				0.323218				0.113979
								37.374	9.09901				40.59				9.49825												0.0058308	0.102439				0.545231				0.0245151
								60.862	13.2135				74.9969				14.0204												0.0405179	0.0612137				0.225705				0.102317
								27.61	12.627				49.5899				11.5189												0.497478	0.149739				0.257048				0.0756748
								38.3465	18.3242				35.5319				8.97165												0.128183	0.122138				0.289153				0.102745
								113.542	7.06794				35.0183				21.0635												0.497478	0.133487				0.386011				0.745576
								34.4952	20.191				48.5396				7.05998												0.128183	0.0630951				0.791925				0.111111
								151.012	4.24691				36.4089				13.0961												0.654524	0.168512				0.390734				0.063713
								81.1759	19.2955				52.4443				89.0519												0.333333	0.0273507				0.40291				0.0484388
								151.012	57.1251				43.4345				12.623												0.122906	0.0228973				0.470885				0.156181
								81.1759	2.72967				2.80512				13.0642												0.0601208	1				0				0.0743385
								34.3488	5.4735				9.79966				4.59534												1	0.400912				0				0.565726
								7.91604	18.2808				13.4912				110.138												0.347556	0.218405				0.037111				0.0592261
								53.4575	25.2418				13.3165				8.21102												0.0888482	0.0768738				0.0870959				0.0705101
								63.7395	7.85002				4.46248				50.6813												0.0341969	0.222962				0.0548555				0.0534015
								15.8321	19.5753				6.13141				26.0859												0.061155	0.0734568				0.0218127				0.0901023
								77.1144	10.4872				5.49146				9.13845												0.0761173	0.2015				0.0459442				0.0967023
								36.2811	21.3568				7.67044				28.9001												0.314419	0.105474				0.0720209				0.862424
								46.745	23.9516				7.82712				6.48955												0.0119117	0.078777				0.0359684				0.089757
								70.5703	22.7203				13.7333				22.1573												0.0646633	0.150718				0.0568846				0.0154495
								47.396	18.8065				4.92592				86.8628												0.308039	0.0768909				0.0368093				0.013576
								220.046	11.4959				5.01366				9.59528												0.0862112	0.177999				0.126367				0.180011
								163.87	7.63486				11.1146				10.3109												0.102876	0.302358				0.0477587				0.114006
								55.9387	12.6992				7.16081				37.2888												0.0360924	0.174889				0.111779				0.0403577
								1001.36	13.1269				6.52139				8.44577												0.0741119	0.258235				0.04053				0.131522
								55.5666	14.6963				37.8661				17.6987												0.0607357	0.14433				0.0697492				0
								59.1794	15.1177				14.3902				6.42218												0.030467	0.12484				0.166119				0.231899
								80.9629	29.8923				13.5667				17.6151												0.16946	0.044951				0.215511				0.38
								73.0383	3.5852				13.5341				8.41535												0.439554	0.335218				0.0923374				0.38
								36.2403	15.6338				10.0618				10.956												0.00398439	0.0652782				0.103789				0.38
								49.237	12.8406				8.40267																0.331728	0.0551962				0.0961109
								105.58	107.971				6.5471																0.945785	0.112033				0.145303
								104	3.54706				2.984																0.0154903	0.414134				0.119835
								122.477	6.08379				6.91423																0.150405	0.324113				0.154173
								134.008	18.4527				14.9242																0.083438	0.0701879				0.0760326
								76.8567	3.42227				8.95713																0.471626	0.368128				0.0354042
								98.367	26.5561				4.78168																0.0788272	0.0432298				0.0162049
								44.4522	31.6937				9.94788																0.0665808	0.0679042				0.0563988
								65.1224	10.2873				7.87993																0.0693852	0.228893				0.0985814
								74.2771	6.70933				23.3816																0.727027	0.505869				0.0426613
								62.862	8.64523				3.61653																0.965045	0.320463				0.121013
								77.606	86.1296				6.69248																0.0693585	0.768983				0.0505616
								57.1827	11.6325				3.56017																0.093749	0.141406				0.0700074
								61.5486	20.2438				53.3333																0.0878879	0.294877				0.0782679
								100.277	14.2606				4.46118																0.575876	0.0995184				0.173917
								37.4627	8.498				24.2537																0.299631	0.246933				0.0775514
								25.3406	11.5905				11.5306																0.124898	0.215427				0.159716
								195.017	21.8011				14.4416																0.155791	0.0902097				0.0146486
								59.456	20.7902				27.2925																0.0878879	0.0933906				0.16483
								53.9957	10.5836				20.1959																0.575876	0.187754				0.156377
								38.6783	24.567				54.2381																0.299631	0				0.364855
								87.9246	20.6281				80.9171																0.124898	0.0502453				0.215232
								195.017	22.2979				53.5124																0.155791	0.0339253				0.298653
								59.456	33.7212				8.17001																0.124379	0.049506				0.0617217
								53.9957	28.9008				13.8323																0.0633332	0.0168255				0.157385
								38.6783	18.2037				30.1091																0.923614	0.04546				0.050282
								87.9246	25.8143				15.3167																0.115443	0.0104121				0.113013
								28.1398	12.244				46.4294																0.0370897	0.0330552				0.147891
								106.594	14.4199				57.5808																0.0246291	0.0803518				0.632714
								278.879	12.6698				17.5168																0.0951168	0.0240423				0.0953471
								24.917	19.755				16.9944																0.0532677	0.041992				0.0454913
								36.7613	48.7958				45.7269																0.0277614	0.0501432				0.289817
								40.1907	9.3102				15.4617																0.0392982	0.0812504				0.0636307
								40.6567	19.3753				33.7897																0.203272	0.0667553				0.308858
								36.6799	11.8686				39.6433																0.652204	0.0241567				0.104118
								144.832	28.2963				9.29577																0.0955351	0.027852				0.114725
								52.1035	8.07697				33.5213																0.0428533	0.109306				0.37048
								179.295	5.50981				58.3318																0.0870117	0.105226				0.240552
								499.769	31.0932				13.4442																0.0908853	0.04482				0.0903535
								275.285	29.0042				14.783																0.232166	0.0342004				0.122763
								40.2953	25.1165				36.011																0.130755	0.0336146				0.354336
								38.2216	16.561				24.8286																0.152231	0.114478				0.217019
								73.9026	28.9746				16.5963																0	0.0429424				0.0281516
								56.3928	34.8069				39.9812																0.0813114	0.0356716				0.163039
								68.7665	13.5822				8.0942																0.0963357	0.0288467				0.237663
								55.8857	16.7407				44.6931																0.956887	0.045538				0.336693
								19.7901	11.8618				29.7771																0.0394882	0.0839127				0.568826
								50.4306	17.141				32.2211																0.937115	0.0286357				0.217847
								38.6144	9.56841				57.1613																0.0448405	0.060233				0.365947
								95.0695	16.2813				20.5785																0.196217	0.033102				0.0412455
								37.7358	18.6803				52.6816																0.10916	0.0367797				0.0971724
								76.6811	32.2042				59.707																0	0.0382144				0.250994
								71.7165	17.0705				11.175																0.92551	0.0326255				0.0792697
								36.612	6.61627				13.9229																0.0169642	0.0617043				0.0703182
								43.2227	18.4202				31.3275																0.187988	0.0351562				0.103375
								37.252	16.6658				15.1338																0.10916	0.0731807				0.0769058
								132.524	25.5866				13.4611																0	0.0249496				0.0487924
								58.2918	8.54535				32.823																0.92551	0.00852833				0.229919
								65.2138	56.0162				24.0707																0.0169642	0.095396				0.0510507
								43.2227	6.28266				10.2332																0.187988	0.106184				0.257698
								37.252	10.3355				12.2571																0.425515	0.0357119				0.0131171
								132.524	19.0192				250.6																0.0557801	0.0275622				0.915057
								58.2918	16.7445				36.7813																0.222113	0.0628422				0.24311
								65.2138	6.2398				42.5388																0.0659205	0.107402				0.283429
								100.071	6.65304				23.7393																0.340737	0.0784591				0.398484
								51.0216	44.4434				33.3004																0.0358032	0.0134693				0.542223
								106.921	4.2102				48.7501																0.152899	0.105851				0.340749
								36.0676	27.9383				30.3175																0.100927	0.0927873				0.511584
								61.0272	12.5732				39.734																0.127745	0.0889498				0.45656
								94.4031	14.7454				44.672																0.083597	0.0405864				0.311229
								165.47	18.1833				49.2013																0.0579391	0.0250553				0.329208
								1034.62	35.1076				41.5637																0.341931	0.0287969				0.311406
								70.7336	13.086				24.0873																0.0354413	0.0754504				0.375423
								86.4422	11.366				32.6106																0.157994	0.0714406				0.330387
								71.6561	12.054				32.0507																0.248196	0.135709				0.352194
								191.203	11.4935				33.0889																0.163337	0.0956362				0.489112
								56.7638	14.4496				37.4978																0.125903	0.120379				0.318696
								150.359	37.5458				54.0109																0.166515	0.0245081				0.598111
								145.068	20.5914				29.3004																0.258886	0.0134502				0.464653
								63.1723	11.4323				20.7413																0.0346433	0.0179173				0.480515
								144.338	6.26891				43.3463																0.0876601	0.138755				0.424239
								69.5821	44.4933				34.0286																0.282476	0.0372369				0.262406
								54.3968	12.719				24.7156																0.056873	0.0815315				0.408979
								50.7544	38.6046				49.0355																0.250444	0.033423				0.500229
								37.7226	9.84797				34.8174																0.125118	0.0675919				0.303337
								95.1077	4.0945				31.1451																0.0861601	0.333333				0.425994
								42.2295	13.565				43.8582																0.0834491	0.012039				0.234063
								63.1155	25.3075				51.061																0.268761	0.0238453				0.229815
								62.3949	9.13806				36.8464																0.361913	0.017923				0.270481
								29.8946	27.3833				74.4658																0.978561	0.0419319				0.372092
								47.8423	27.8965				47.4316																0.975037	0.0272039				0.396177
								84.9082	39.1624				87.2469																0.0114566	0.0279427				0.91007
								46.3625	18.9076				43.9873																0.303885	0.0944955				0.368675
								250.339	18.8276				64.4742																0.361913	0.0478568				0.21912
								189.143	25.2615				38.8132																0.978561	0.0521083				0.345369
								50.8858	21.0516				63.5392																0.975037	0.0219182				0.340899
								163.278	49.0389				52.0863																0.0114566	0.0461668				0.524789
								46.3625	32.127				77.183																0.303885	0.0380996				0.205299
								250.339	23.8615				44.117																0.0235743	0.0450292				0.29739
								189.143	18.5716				65.7668																0.0840543	0.104839				0.245683
								50.8858	15.3636				67.7976																0.0328767	0.0726534				0.314775
								163.278	17.7429				60.0937																0.284313	0.0769231				0.472341
								54.1821	28.8719				49.1892																0.421799	0.0421163				0.278006
								60.2378	9.6513				50.4393																0.335067	0.0514522				0.357695
								46.5386	16.4642				50.2573																0.0271249	0.0442919				0.2548
								72.2495	13.5371				38.9818																0.0371796	0.0361359				0.345663
								71.7767	13.8022				43.1172																0.0451915	0.0479721				0.275066
								29.7473	19.4728				45.544																0.0107773	0.170924				0.341493
								81.8963	18.5058				46.0599																0.0167738	0.0356116				0.281901
								64.242	31.06				88.7618																0.121693	0.12557				0.535834
								47.7114	21.4725				70.6463																0.0721123	0.0367874				0.158383
								109.436	20.9633				104.381																0.390515	0.0418633				0.441545
								131.091	51.1187				55.8976																0.0276688	0.0683962				0.251407
								19.2768	37.2361				24.7337																0.536543	0.0689052				0.470471
								93.2281	6.31709				36.7211																0.400669	0.152014				0.352143
								84.3455	11.7209				47.1917																0.048266	0.0108737				0.520408
								53.7892	12.2367				55.6874																0.05015	0.129792				0.516465
								47.5375	19.7498				66.2057																0.0909091	0.348871				0.286891
								96.6146	15.4706				22.5697																0.0297143	0.0357956				0.462594
								54.4278	9.84948				59.9012																0.0297143	0.0780041				0.178689
								91.9969	10.7588				59.9351																0.0391109	0.0661219				0.220152
								24.1879	27.8054				53.7565																0.0631269	0.0667234				0.22197
								58.4667	67.4646				42.6283																0.221317	0.0318859				0.589916
								58.4667	42.5178				52.2275																0.0474831	0.0173168				0.295537
								74.4602	6.13594				44.2001																0.0636146	0.125616				0.602794
								133.723	4.83354				28.7666																0.0842511	0.0955115				0.323365
								31.6993	3.67328				45.7528																0.0629358	0.0655642				0.273238
								57.7614	21.0097				39.8711																0.0320658	0.041995				0.298972
								45.9002	6.20413				65.2857																0.094428	0.0846773				0.203252
								54.7321	16.4635				52.956																0.0147199	0.00503307				0.30254
								46.3227	23.4147				36.6499																0.0765626	0.0429699				0.361073
								128.458	14.1043				45.1543																0.0482818	0.0348468				0.511947
								33.1754	17.96				57.194																0.0443489	0.0232803				0.212198
								107.491	36.6985				52.3615																0.0392042	0.0303308				0.208657
								71.3391	23.3846				42.5197																0.0656775	0.0209061				0.49186
								99.8345	34.6708				79.8699																0.0221831	0.13176				0.117747
								131.843	17.7429				42.4037																0.0424699	0.0769231				0.381546
								47.1762	16.6011				38.5071																0	0.0465625				0.243283
								42.603	25.0837				73.8502																0.0919758	0.118353				0.36916
								102.943	5.20937				63.9086																0.0451541	0.0356753				0.364949
								50.2984	19.8474				112.47																0.0232538	0.0494675				0.448563
								24.998	26.6176				60.7644																0.27497	0.0230907				0.369461
								97.1288	28.7589				98.5087																0.602085	0.0465054				0.13294
								90.2689	30.2979				39.214																0.00343321	0.036456				0.341474
								77.0267	10.9187				27.3568																0.0404142	0				0.371032
								41.956	23.2022				21.0768																0.130154	0.0588235				0.463865
								48.3466	6.89293				41.2393																0.0869018	0.167449				0.267878
								31.4912	6.40432				23.7379																0.953098	0.0343831				0.389312
								108.586	4.78553				53.7238																0.283081	0.0532666				0.153058
								167.956	2.95831				32.4567																0.230946	0.0590996				0.411443
								79.8907	3.88505				24.1821																0.0359227	0.0632604				0.505878
								112.738	3.44608				25.5012																0.0404142	0.289096				0.397983
								164.663	3.88781				47.831																0.130154	0.0488316				0.286271
								33.3768	5.49643				24.2467																0.0869018	0.0166823				0.450527
								61.533	3.82175				30.385																0.953098	0.0230543				0.297331
								108.586	6.14987				55.2583																0.283081	0.0535274				0.249076
								167.956	14.8519				42.3985																0.230946	0.0809278				0.231562
								79.8907	4.95831				28.5274																0.0359227	0.0544381				0.345463
								112.738	5.63937				25.9593																0.136677	0.0293704				0.357789
								164.663	1.13699				46.3486																0.0221725	0.102367				0.193432
[truncated: 1,292 more rows]

## Sheet: Motility P.aeruginosa
Speed (µm/s)		MTX-MTXrCYSx12 (%-%)									MTX-MTXrCYSx12 (%-%)							MTX-MTXrCYSx12 (%-%)							MTX-MTXrCYSx12 (%-%)						Linearity		MTX-MTXrCYSx12 (%-%)										MTX-MTXrCYSx12 (%-%)
[truncated: 982 more rows]
[truncated: 11 more columns]

[truncated: 1 more sheets: Motility S.enterica]
